# Supplementary material for: An unconventional RNA-based thermosensor within the 5’ UTR of Staphylococcus aureus cidA
Source: PLoS One. 2019 Apr 1;14(4):e0214521. doi: 10.1371/journal.pone.0214521 (PMC6443170; doi:10.1371/journal.pone.0214521)
Supplement: S1 Table — (TIF) [file pone.0214521.s006.tif]

## Sheet: Sheet1
Gene designation	Gene name	Sequence	Predicted structure	Gene designation	Function
SAUSA300_0004	recF	AAGAUCGUAUAGAUAUCCCAGAAUUACCUGAAGAUGCUGGUUCUUUCUUAAUCAUUCAUCAAGGUGAACAAUGAAGUUAAAUACACUCCAAUUAGAAAAU	......((((.(((.((......((((((...((((.(((((.......)))))..)))).)))))).....)).)))..))))................	SAUSA300_0004	Recombinational DNA repair ATPase
SAUSA300_0006	gyrA	AGAUAAUGCAGUUUAUGCAAACUUAGACUUCUAAGCGCUGUGAACUGAACUUUUGAAGGAGGAACUCUUGAUGGCUGAAUUACCUCAAUCAAGAAUAAAU	........((((((((((...(((((....))))).)).))))))))...((((((..((((((.((.........)).)).))))..))))))......	SAUSA300_0006	DNA gyrase, A subunit
SAUSA300_0007	SAUSA300_0007	AUUUAUAAUACAUUUUGUUAAAAGUUACUAUAUAUUUUUAAAAUUGAAUAAAUUCGGAAAAGGCUUUUACAUGGGAGGUUAUAUCACUAUGGAAACGUUA	...((((((...(((..(((((((((........(((((..((((.....))))..))))))))))))).)..))).)))))).....(((....)))..	SAUSA300_0007	Sugar Kinase
SAUSA300_0033	SAUSA300_0033	GUAGUAUAUUACAAAUGUAGUAUUUAUGUCAAAAUAAUGUUAUAAUUUUUGUGAUAUGGAGGUGUAGAAGGUGUUAUCAUCUUUUUUAAUGUUAAGUAUA	....(((((((((((.((.(((.((((......))))...))).)).)))))))))))((.((..((((((((....))))))))...)).)).......	SAUSA300_0033	methicillin resistance regulator protein
SAUSA300_0036	SAUSA300_0036	GUGAAGAUGACGUGGACGCUUUUUAUUAUGUGAUGCUUUUACCAGAAGAAUACUAAAGGAAGUGACGAUGAUGAAUACAAUCAAAAGUACGAUACACACA	(((.......(((.(.((((((((.(((.(((...((((.....))))..)))))))))))))).).))).........(((........)))...))).	SAUSA300_0036	COG 4333 / DUF 1643
SAUSA300_0054	SAUSA300_0054	CCAAUUUUUAAAAAUUUAUUAUGUAAAAUCAUAAUUUAGAAGUGAUUUGGUUUUCAAGUGAAUUUAAGGUGUGAAGAUUAAAAAAUAUAUUAAAGAAAUA	..((((((((.(((((((((.((.(((((((.((((.......))))))))))))))))))))))......)))))))).....................	SAUSA300_0054	No domains, no homologies - very small (42 aa)
SAUSA300_0056	SAUSA300_0056	AGAAGAUGAUGUAGACGCUUUUUAUUAUGUGAUGCUUUUGCCAGAAGAAUACUAAAGGAAGUGACGAUAUAUGAAUACAAUCAAAAGUACGAUACACACA	......((.((((..((((((((.(((.(((...((((.....))))..))))))))))))))........(((......))).........))))))..	SAUSA300_0056	COG 4333 / DUF 1643
SAUSA300_0079	SAUSA300_0079	CUUUAAGUACAAUUAUCGUUGCAAUUAAUGCCUUUACAUUAAAAUUAAAAUAAAAGAUAGGAGUUUUAUUAUGAUUAAAAAAUUAUUUUUUAUGAUAUUA	.............((((.......((((((......)))))).......(((((((((((...(((((.......)))))..)))))))))))))))...	SAUSA300_0079	DUF 1541, potential lipoprotein?
SAUSA300_0082	SAUSA300_0082	AACUAAAAAUGAUAAAAGAUUUAACGCCACUGAUGACCGAAUUAAUAUUAUUUAAGUUUUUAUCAAACGCAUGAGUAAAGUAGAUGCACAUUGGGAAUUA	..((((...(((((((.(((((((......((((......)))).......))))))))))))))...((((...........))))...))))......	SAUSA300_0082	Dihydrouridine synthase-like (DUS-like) FMN-binding domain
SAUSA300_0089	SAUSA300_0089	AGGGUAUAAAUAUAUUAUGAAAGAAAAUUUUUGGAGUGAAUUACCACGUCCAUUUUUUAUUUUGGCGCCAAUGGAAGACGUUACAGAUAUCGUCUUUCGA	..(((.((((......((((((((.......(((((((......))).))))))))))))))))..)))..(((((((((..........))))))))).	SAUSA300_0089	Dihydrouridine synthase-like (DUS-like) FMN-binding domain
SAUSA300_0092	SAUSA300_0092	GAAGUAGUAGAAAGGUGGCAAUUCAGCUAUCGCAGUAGAGAAUCUAUUGAAGAAUUUAAAAGUCAACUUUGUGAAUUUAUAUCAAAGCAACAUUGAAAAG	...((.((.....((((((......)))))).((((((.....))))))..(((((((((((....)))).)))))))........)).)).........	SAUSA300_0092	NAD(P)H-dependent oxidoreductase
SAUSA300_0097	SAUSA300_0097	ACUAAUAUGAUUAAAUUAUUUGUUAAAAUAGCAUUAAGUAAAAAACAAAUAGGGAACAAGGUGGGAUUUCAUGAGUCAAUUGCUAAAUGAUACGUUAUCG	.......((.((...(((((((((......((.....))....))))))))).)).)).(((((....((((.(((.....)))..))))....))))).	SAUSA300_0097	Superfamily I DNA and RNA helicases and helicase subunits. ATPase?
SAUSA300_0099	plc	AAUUUUACACAUAUUUUUAUUUAAAAAAGAUGUAUAAUUAAUGUAUUAAAUAUAGAAAGAAGUUGAUAUUAUGAAAAAGUGUAUUAAGACUUUGUUUUUA	....(((.((((.(((((.....))))).)))).)))...............((((((((((((.(((((.......))))).....)))))).))))))	SAUSA300_0099	phosphatidylinositol-specific phospholipase - PI-PLC - Alex works on it
SAUSA300_0105	SAUSA300_0105	UUAACAUCUCUGUUGUUGGCAAUAUAAAUAAUGAUUAAUCAUUUAUGAUGUAACUAAGGAGAUGAAGGAUAUGAAUCAACAAUUAAUUGAAACUUUAAAA	....(((((((...((((.((.(((((((.((.....)).))))))).))))))...)))))))...........((((.......))))..........	SAUSA300_0105	putative amidohydrolases- a class of zinc binding homodimeric enzymes involved in hydrolysis of N-acetylated proteins.
SAUSA300_0109	SAUSA300_0109	AAUUGGUUGUACUCAUUUUAAAUCAUAUUUUUUAAUAUAGAAACACAUAAUUAAAGGAGUGAUGAUAUUAAUGAAUAAACUUCAAGACACUACUUUUCUA	..((((...((.(((((....(((((.(((((((((.((........)))))))))))...)))))...))))).))....))))...............	SAUSA300_0109	putative permease of the drug/metabolite transporter(DMT) superfamily
SAUSA300_0122	SAUSA300_0122	AUUUGUUCAACCAUCACUAAUCAAAUCAACGAUCACACAUUAAUGAAAUUAUGGGAGUUGAAACAAAAAAGUGCAAAAUAAAGAAUUAAUACAACAUGCA	.((((((((((..(((.((((....(((..(((.....)))..))).)))))))..)))).))))))....((((.....................))))	SAUSA300_0122	Staphyloferrin B siderophore - synthetase
SAUSA300_0151	adhE	UUUAUAUCCUGAGAGACAUGUACUAUAAUGUUUGUGAAAUAAUUCACAAAGUAUAAAGGAGUGGUUGUAUAUGUUAACUAUACCUGAAAAAGAAAAUCGU	............((....((((((.......(((((((....))))))))))))).(((.(((((((.......))))))).)))...........))..	SAUSA300_0151	alcohol dehydrogenase, iron-containing
SAUSA300_0154	cap5C	GUGUCAUUUUGAACAAGACAAAGGUCGAUAAAUCUUCUAGUUAUUAUCACUAUUAUGGAGAUGAAUAAGUAUGAUUGAUAUUCAUAACCAUAUAUUGCCU	.((((...........)))).(((.(((((.......((((.......)))).(((((..(((((((...........)))))))..)))))))))))))	SAUSA300_0154	capsular polysaccharide biosynthesis protein Cap5C
SAUSA300_0158	cap5G	AACUAUUAUGUGGGUGAAUGAAAUGUUUGAUCCAAAUCAGCCAGAUACGUAUUUCUUGGAGGUAUAGCGCAUGGAAAAACUGAAAUUAAUGACAAUAGUU	(((((((...(((((.((........)).)))))..(((((((.....(((((((...)))))))......))).....))))..........)))))))	SAUSA300_0158	capsular polysaccharide biosynthesis protein Cap5G
SAUSA300_0172	SAUSA300_0172	AUAUUUUCAAAGAGUAUAAAAAUCAUGUUAGGGUAUAAGUAAAUAAACAUAUAUAUAGGGGGCUAUCAUUAUGGAUAAAGAAUCUGUCGUAGCAAGUUUA	((((((.....))))))........(.(((..(((((.((......)).))))).))).).(((((....((((((.....)))))).))))).......	SAUSA300_0172	No domains, no homologies - small
SAUSA300_0173	SAUSA300_0173	UUAAUAUCCUUGUAAUCCGAUAAGAAUUAUAGUAAUAUUUUUUCAACCAUUGUUAUAGGAGGUCUUAUUAAUGACAUUAUUUUUAUUAGAAGCUAACAAU	((((((..((((((((.......(((..(((....)))...))).......))))))))..(((........)))........))))))...........	SAUSA300_0173	DUF4242 superfamily; dipeptide/oligopeptide/nickel ABC transporter permease
SAUSA300_0174	SAUSA300_0174	UGUUUGGCAUAGCCCUUUAGAUAUACACUUAAUUCCUAUUAAAAUAGUAGGGGUUAAAAGGGGGCUUGUCAUGAUUAAAAUUCAACAAUUACAACAUCAC	....(((((.((((((((.(.....)..(((((((((((((...))))))))))))).))))))))))))).............................	SAUSA300_0174	ABC ATPase superfamily; nitrate sulfonate taurine bicarbonate transport system ATPase component
SAUSA300_0183	SAUSA300_0183	AAAGCUUUUUAUUGUGAUUAUUUUCACAAAAUACUAUAAUGAGGAUAGUAAAUAGAGAGGAGUCCUUAAGUUGACGAAACGACAAAUGGGUAUAUUCAUU	....(((((((((...((((((((((.............)))))))))).)))))))))(((((((...((((......))))....)))...))))...	SAUSA300_0183	COG 3477, DUF1440. Membrane protein
SAUSA300_0190	ipdC	UUCCUUGACCUUACACUAUAUUCGAGGCUAUCAUUUUAAGUGUAAAUAUAGAGAAAAGGUGGCUUUUUUUAUGAAACAACGCAUUGGAGCUUACUUAAUU	...(((....(((((((......((.....))......))))))).....)))...((((((((((....(((........))).))))).)))))....	SAUSA300_0190	indolepyruvate decarboxylase
SAUSA300_0199	SAUSA300_0199	UUAGGUUUAAUUAAAAGGUUAUCUAUCAUGCAUCACCUAGAAAUUAUGAAUAGAUACUUGGAGUCUCAAAAUGAAAAUAUGUGAAAAAUGUUUUAAUAAU	..((..((.......((((.((((((((((..((.....))...)))).)))))))))).))..)).......(((((((.......)))))))......	SAUSA300_0199	RES domain protein. This presumed domain contains 3 highly conserved polar groups (arginine, glutamate and serine) that could form an active site
SAUSA300_0201	SAUSA300_0201	ACCUAGGAUAUGUUUUUUUCGUAAUUCGAAAGAGACGUUUUUUACCGCUUGAACUGUAGUUUCAUCAUAAUUGAAUUGUACAUUCAGACUGUUGACUUCU	...(((((.((((((((((((.....)))))))))))).)))))..(..((((.((((..((((.......))))...))))))))..)...........	SAUSA300_0201	peptide ABC transporter, permease protein
SAUSA300_0209	SAUSA300_0209	AUUUGAUAUGAAUAAGUGUCACUUUUUUGAUGAAAAAACAGGAAAUCGUAUCGUCUAAGGGGGAGUAUUCAUGUCUAAAAUUUUAAAAUGUAUCACGUUA	....((((((((((....((.((((((.(((((....((........)).))))).)))))))).))))))))))...........((((.....)))).	SAUSA300_0209	putative maltose ABC transporter, maltose-binding protein
SAUSA300_0223	SAUSA300_0223	UUAAUUAGCUUUGCAAUAUACAAUAGUGUAUAAUUUUUUUGAUUAAUGUACAUCAAAGGAGUAACAAAGCAUGACAACACAAAUGAAAAUCAAAACAUAU	.......((((((..((((((....)))))).(((((((((((........)))))))))))..))))))..............................	SAUSA300_0223	Staph complement inhibitor protein D - putatively inactive
SAUSA300_0224	coa	UUAAUGUCUUUUAAUAUUUUGUUUCUUUAAUGUAGAUUGGGCAAUUACAUUUUGGAGGAAUUAAAAAAUUAUGAAAAAGCAAAUAAUUUCGCUAGGCGCA	.....(((...((((.(((((((((((((((((.((((....))))))))..)))))))).))))).))))......(((.((....)).))).)))...	SAUSA300_0224	staphylocoagulase
SAUSA300_0253	scdA	UGACAUUUCCCUGAUUUUCAUUUUCAUAUACAUUAAAUUGUAUACACUGGAAAUGAGGAGGUUAUCUAUAAUGAUAAAUAAAAAUGACAUAGUAGCAGAU	..........(((.((((((((((((((((((......))))))...))))))))))))..(((((......)))))..................)))..	SAUSA300_0253	Cell Wall Biosynthesis/Iron-Sulfur Cluster Repair Protein
SAUSA300_0261	SAUSA300_0261	ACUUCCAAAUUAUCGCAUAUAAAUAUGCUAUAUUAAUGAUAAUAAUUAUCAAUUAAAAGGAGGUUAUGCUAUGUCUAAAGAAGCUGGUCAUACAUUUUUA	((((((........(((((....)))))....(((((((((.....)))).)))))..)))))).(((.((((.(((.......))).))))))).....	SAUSA300_0261	SAM dependent methyltransferase
SAUSA300_0262	rbsK	GCCCUACUCUAAUAUUGCAUUAGAAUCGAAUGUUACUUUUUAAAAGUUAUAACUUGAAAGGAGCGUACACAUGACCAACAAAGUUGUUAUUUUAGGUUCA	..((((.((((((.....))))))...(.(((((.(((((((..(((....))))))))))))))).)..(((((.(((...))))))))..))))....	SAUSA300_0262	ribokinase
SAUSA300_0266	SAUSA300_0266	UAUAUUGAACUAUGUGAUUGAAAAAAUUUUUAAUUAAGGCUUGUUAAAACUUAAGAGAGGAUGUUUUUAAAUGCAAUUCAAAUUAAAAGAAGAAGAGAUU	....(((((...((((.(((((((.((((((..(((((...........)))))..)))))).))))))).)))).)))))...................	SAUSA300_0266	No domains, no homologies
SAUSA300_0272	SAUSA300_0272	CUAGUUUCUAUCUUAGCUUCAUCGCACUUUUGAUAAUUAAUUUAGCUGUAUUGGUUUGGAGGUAUCGUCAAUGAAGCCUUAUAUACAACUUGUUGUGUUC	...............(((((((((.(((((..(..((((((........)))))))..)))))..))...))))))).....((((((....))))))..	SAUSA300_0272	ABC transporter family, no specific domain hits
SAUSA300_0291	SAUSA300_0291	ACUCAAUGAUGUGAAUGGAUUUAAGUGGAUUGAUAUUAAAGUAAAAGUUAUGGAAUAUUGAGGUGUGAAUAUGGAGUUCUUAUUAUUAAUUGUCGUAGCC	......((((((.(((..((....))..))).))))))........(((((((...(((((((((.((((.....)))).)))).)))))..))))))).	SAUSA300_0291	putative membrane protein
SAUSA300_0334	SAUSA300_0334	AUUCAUGUUGUCAAUUUAAAAAUGUCGCAGUAUAUUUAGUUAGACAUCUAACGAAAUGGUGGUGCAAUAAAUGGAAUUCACUUAUUCGUAUUUAUUUAGA	..........................(((.(((((((.(((((....))))).)))).))).))).(((((((((((......)))).))))))).....	SAUSA300_0334	multi-drug efflux pump regulator
SAUSA300_0337	glpT	ACGCUUUCAUACAUGUCUAAUAUAAGUUUAUCGCACAAAAUGCAUAUAAAUACAUAUUAAGGAGGAUUUUAUGAAUUUUCUUAAACCUGCAAAGCAUAUU	..(((((((........((((((..((((((.(((.....)))..))))))..))))))((((((((((...)))))))))).....)).))))).....	SAUSA300_0337	glycerol-3-phosphate transporter
SAUSA300_0338	SAUSA300_0338	GGGGUAAAUGGCAUAUAACUAUCUUUUUUAUGUAAGCUGGUAUAAAAUUUAUACUAAUAGGAGGGAUAGUAUGAAUAUAGUAGGGCAUCAUCACAUAUCC	.(((((..(((......((((((((((((((......(((((((.....))))))))))))))))))))).........(.....)....)))..)))))	SAUSA300_0338	glyoxalase family protein
SAUSA300_0387	pbuX	UAACAGUUUCUUCUCUCUGCAAGGUUGCUUCACUAGAAGGAAACAAAGUGACAUUGGUGGGAGAAGAAUAAUGAAAAAUUUAAUCCUAAGUGUUCAACAU	.......((((((((((..(((.((..((((....)).(....)..))..)).)))..))))))))))...((((..(((((....))))).))))....	SAUSA300_0387	xanthine permease
SAUSA300_0388	guaB	AAGUAUAAACAAACGGAAGAAAAUGUGAAAUAAUAUAACUAAUUAAUUUGAAAAAUGGAGGCUGUUUUUAAUGUGGGAAAGUAAAUUUGCAAAAGAAUCA	.............(....)....((..((.........(((....(((..((((((((...))))))))))).))).........))..)).........	SAUSA300_0388	Inosine-5-monophosphate dehydrogenase
SAUSA300_0396	set7	UAUAAUAUGGGUGUAUGAUUCAAAUUACGUAAUAAAACAAUCUAAUUAUAAUAGAUUGGAGCAUACAACUAUGAAAAUGAAAAAUAUUGCAAAAAUAAGU	.....(((((.((((((.(((..(((....)))....(((((((.......)))))))))))))))).)))))...........................	SAUSA300_0396	Superantigen like protein (Ssls, formerly SETs)
SAUSA300_0397	SAUSA300_0397	AUAAUGAUGUUGUAUGAUUCAAAUUACGUAAAAAGACAAUCGAAUAUAAUAUAGAUUGGAGCAUACAAUUAUGAAAAUGAGAACAAUUGCUAAAACCAGU	......(((((((((((((..................))))..)))))))))..(((((((((.....((((....)))).......))))....)))))	SAUSA300_0397	Superantigen like protein (Ssls, formerly SETs)
SAUSA300_0398	SAUSA300_0398	UAUAAUAAAGCUGUAUGAUUCAAUGAAUGUAAUCGAACAAAUCUAAUAAUUACGAAUGGAGCAUACAACUAUGAAAAUAACAACGAUUGCUAAAACAAGU	........(((.(((((.(((.((...((((((...............)))))).)).))))))))...(((....))).........))).........	SAUSA300_0398	Superantigen like protein (Ssls, formerly SETs)
SAUSA300_0411	SAUSA300_0411	AGUCAUUGAAUUUUUAAGUUAUAAACCAGCGAAAAAAUAGUAUUGAUAAGGAAUAUUAGGGUGUGAAAAAAUGCGAUAUCUAAAAAAGCUUGCAUGGUUC	.......................(((((((((.....(((((((.......)))))))..((((......))))...............)))).))))).	SAUSA300_0411	staphylococcal tandem lipoprotein - DUF576
SAUSA300_0419	SAUSA300_0419	AAUCACUAUUUUAAUAAGUUGUAUGAAAUAUUCAAAUGUUUAUAAAAUUAAAACAGAGAGAUGUGAAAUGAUGGAGUAUAUAAAAAAAAUUGCUUUGUAC	..((((.(((((...........(((.....)))..(((((.........)))))..)))))))))....(..(((((............)))))..)..	SAUSA300_0419	staphylococcal tandem lipoprotein - DUF576
SAUSA300_0425	SAUSA300_0425	CUACUAUUGUAGGUUUUUAUUUUUAUACAUAAGCAAUUAUGCGAGAGAUUAGAAAUAAGGAGGUUAUGCAGUGUUAAGUUUUCAAUUGCUAUUUUCACUG	((((....)))).((((((((((((.......(((....))).......)))))))))))).......(((((...(((........))).....)))))	SAUSA300_0425	NADH dehydrogenase I, F subunit
SAUSA300_0431	SAUSA300_0431	GUGUGAUGUCGUGGAAAUAUUAUGGAGUUAUACCAGAAGUUGAUUUGUAUUGUAAUGUCGUGGAAAUUUUAUGGGCAUUGCACCUGAAGUUGUUAUGUGG	(((..(((((((((((.(.(((((..((((((.((((......))))...))))))..))))).).)))))).)))))..))).................	SAUSA300_0431	No domains, no homologies - very small
SAUSA300_0433	cysM	UAAGAAUUAAAAUUGAGACAUGAAGAAAGGUUUCAUUCAUUUGAUCGGCAUGUCAGAUGAGGGUGCAUCUAUGAUUACUUAUGAUUUAAUUGGCAAUACA	..........(((((((.((((((((...((.((.((((((((((......)))))))))))).)).)))........))))).))))))).........	SAUSA300_0433	Cysteine synthase/cystathionine beta-synthase
SAUSA300_0434	metB	GUUGUCGUAUUUCCAGAUGGUAGUGAUCGAUAUAUGUCUAAGCAAAUAUUUAAUUAUGAGGAGAAUAAUAAUGAACAAGAAAACUAAAUUAAUUCAUGGU	(((((..(.(((((...(.(((((....(((((.(((....))).)))))..))))).)))))))..)))))............................	SAUSA300_0434	Cystathionine gamma-synthase
SAUSA300_0435	SAUSA300_0435	GAUAUAUGCAAUUUUACAUAUAAUGCUCUUAUUCCUAGUGGAUUAAUAAGAAUUUGUAGGAGGGGCGAUGAUGAUUGAGUUUCGACAGGUAAGUAAGACC	...........((((((.......(((((...((((.(..((((......))))..))))))))))..((.(((.......))).)).....))))))..	SAUSA300_0435	methionine ABC transporter ATP-binding protein
SAUSA300_0436	SAUSA300_0436	AUUUGAAGACACGGCAAUAAAUCAAUAUUUCAAAGAGAAAAAUAUUCAAUUUGAGGAGGUGCAUUAACAUAUGUUUGGUUCUGAUUUAGACAGUGCACAG	...........................(((((((..(((.....)))..)))))))..((((((.......(((((((.......)))))))))))))..	SAUSA300_0436	methionine ABC transporter permease
SAUSA300_0459	tmk	GAAUAUCUGGAAACUGGAAUGAUAGUUGAAGGAAUUAAAAAUAAUAAAAUUUUAGUUGAGGAUGAAUAAAAUGUCAGCUUUUAUAACUUUUGAGGGCCCA	...(((((...(((((((((.((.(((............))).))...)))))))))..)))))............(((((((.......)))))))...	SAUSA300_0459	thymidylate kinase
SAUSA300_0467	metS	UUCGCGUCCGUUGAAAUGCAUAGAAAUCUUAGAUAUUAUUUGAAGUGAGACAUUACGAGGAGGAACAGUUAUGGCUAAAGAAACAUUUUAUAUAACAACC	....(.(((.(((.((((..(....(..((((((...))))))..).)..)))).)))))).)....((((((...(((......)))..))))))....	SAUSA300_0467	methionyl-tRNA synthetase
SAUSA300_0471	SAUSA300_0471	AAAUUUAAAUUUUGUUUGACGAAAACGUUGCAAAUAUGGUAUUAUGUAACUUGUAGCGAGGUGGAGCAAUAUGCCAAAAUCAAUUUUGGACAUCAAAAAU	...........((((((.((.....(((((((((((((....)))))...))))))))..)).)))))).(((((((((....)))))).))).......	SAUSA300_0471	Veg protein. Recently published in subtilis - influences biofilm formation by protein:protein interaction
SAUSA300_0472	ispE	UUAAAAUGUCAAAUAUUAAUUCUCUUUAUGUUAAAAUCAUCAUAUUAAGAUAACGAAAAGAGGGCGGAAAAUGAUAUAUGAAACGGCACCAGCCAAAAUU	.....((((((....((..((((((((.(((((.................))))).))))))))..))...)))))).......(((....)))......	SAUSA300_0472	4-diphosphocytidyl-2-C-methyl-D-erythritol kinase - lipid metabolism
SAUSA300_0489	SAUSA300_0489	UAGCUUAUAAAACAUGUCAUAUGUUACAAUUUUUGUUAGUUUUAUUAUGGGAAGUAGGAGGAAAUGACGCAUGCAGAAAGCUUUUCGCAAUGUGCUAGUU	((((.(((......((.(((.(((((...(((((.(((.((((......)))).))).))))).))))).)))))....((.....)).))).))))...	SAUSA300_0489	FtsH membrane protease
SAUSA300_0490	SAUSA300_0490	AAGUACAAUUGUUGCAUUUUAUGAAGUAAAGUAAUUUUUUAAAUAUAGAGUAAUAGAGGAGAUUGAAAUAAUGACACACGAUUAUAUUGUUAAAGCAUUA	.((((.((((((((((((.............(((((((((...(((......))).)))))))))....)))).)).)))))).))))............	SAUSA300_0490	Heat shock protein 33 (Hsp33) - cytosolic chaperonin during oxidative stress
SAUSA300_0493	folB	GUACGCGUUCAUAAUGUCGAGUUGAAUGCUAAAUUAGCUAAAGGUAUAGAUUUUUUAAAGGAGAAUGAAAAUGCAAGACACAAUCUUUCUUAAAGGUAUG	....(((((((...........)))))))......................(((((((..((((.((.............)).))))..)))))))....	SAUSA300_0493	Dihydroneopterin aldolase
SAUSA300_0504	SAUSA300_0504	UGUACCUUUUUAAAUAUCAGUUUAUACAUUACAAUGUAUUUAAUCAACUUGAAAAGGGGUUUUAUGUAUAAUGAGUAAAAUUAUUGGAUCAGACAGAGUC	....(((((((((..........((((((....)))))).........))))))))).((((.((...((((((......)))))).)).))))......	SAUSA300_0504	pyridoxal biosynthesis lyase - probably linked to 0503 regualtor
SAUSA300_0509	SAUSA300_0509	GAUUUUGAGGAAGCAGCCAUUGUUAGAGAUGAAAUUAAAGCACUAAAAGCUGAGAGUGAGGUGCAACAUGAUGACGCAUAAUAUUCAUGAUAAUAUCAGC	(((.(((.....(((.(((((.((((.......................)))).)))).).)))..(((((.............))))).))).)))...	SAUSA300_0509	metal ion stress protein
SAUSA300_0519	SAUSA300_0519	AUCUUGAAAUUUUGAAUGUAACAAUAUUAAACUAACCUUAAAUUUUAGAUAGAAGGGGUUAGUUUAAUAUUUGAAAUACGAUUUGACAACUCAAGACAGU	.((((((....(..((((((.(((((((((((((((((....((((....)))).)))))))))))))).)))...))).)))..)....))))))....	SAUSA300_0519	SigmaH
SAUSA300_0521	nusG	CUUUUUCUAUGCCUUAGAUUUAGGAAUUACAGCAUUGAAAAAUUUAUUAUUUCGUUAGAGGAGUGAAGACAUGUCUGAAGAAGUUGGCGCAAAGCGUUGG	.((((((.((((....((((....))))...)))).))))))........(((.(((((.(.((....)).).))))).))).(..((((...))))..)	SAUSA300_0521	transcription termination/antitermination factor NusG
SAUSA300_0526	SAUSA300_0526	AUUCAUUUAAAGACUGAGUGAAAUGUUAUAAUUAUAAUGACGAGUUACAAAGUGAAGAUGAGGUGGAAUAAUGAGUCAUUAUUACGAUGAAGAUCCAAGU	.(((((((....(((..((((..((((((.......))))))..))))..)))..))))))).((((........(((((.....)))))...))))...	SAUSA300_0526	16S rRNA methyltransferase
SAUSA300_0529	SAUSA300_0529	UUGACGAAUUCUCUUGUUCAAUGUUAAUAUAUUAAAGGUUGAUGCAAGCAGAACUUUGGAGGAUAAAUUAUUGUCUAAGGAAAAAGUUGCACGCUUUAAC	........((((((((((((((.((((....))))..))))).))))).))))(((((((.((((...)))).)))))))..(((((.....)))))...	SAUSA300_0529	Ribosomal L7Ae superfamily; ribosomal protein L7Ae
SAUSA300_0554	SAUSA300_0554	CUAUAUUAAUGGUGUAUGAAUGAAUUCAUAAGUUUUUAAAAUGUAUUAAAUUUGUGGAGGCAUGUAAACAAUGAAAGUAUUAAACUUAGGAUCGAAAAAA	..(((((.....(((.((.(((..(((((((((((............)))))))))))..))).)).))).....)))))....................	SAUSA300_0554	glucosamine-6-phosphate isomerase
SAUSA300_0563	ung	GUAACUUUUGAAAAUGUCAUUCACUUUAGAUAAGUGUGAUAUGUUAAAAUAUGUCCUGAGGUGAGAUUGAAUGGAAUGGUCGCAAAUUUUUCAUGACAUA	.............(((((.((((((((((........(((((((....))))))))))))))))).....((((((............))))))))))).	SAUSA300_0563	uracil-DNA glycosylase
SAUSA300_0566	SAUSA300_0566	AAAUAAUCAAGAAAAAGAGUUACAAACUCAUCUUUUGGGUAUAGAAUACCUUCGAGGUGAGUUUUUAUUUAUGGAAAAAAAGAAUAAGCAAAUAGAUAGA	.......................(((((((((((..((((((...))))))..)))))))))))((((((((...................)))))))).	SAUSA300_0566	amino acid permease
SAUSA300_0568	SAUSA300_0568	AGACGUUGUCAUGCUUGCUGCUCGCAUACUAUUAGAAUCUGGUGCAGAAGGUACGCGUGUAGAAGAUACCAUGACACGUAUUGCAAAAAAACUUGGUUAC	..((((.(((((((((.((((.(((.((((.......((((...)))).)))).))).)))))))....)))))))))).....................	SAUSA300_0568	hypothetical membrane protein DUF1212
SAUSA300_0621	SAUSA300_0621	UAAACUGAGAAUAUUUAUCAUGUCAAGUAAAUUCGUGAUAUAAUAUAGACAAUGUAUGUGAGGUGAAAGUAUGUUAACUGAAGAAAAAGAGGACUAUUUA	..........((((((.((((.(((.(((.(((.((............))))).))).))).))))))))))(((..((........))..)))......	SAUSA300_0621	MntR Mn Repressor
SAUSA300_0625	tagG	CAACAAUUAUUAUAAUACUAUUUAGUUAAGUAGAGAAAUAGUUAAACAUUUGAAAGUGUGGUUUAAUGGAAUGUCAGCAAUAGGAACAGUUUUUAAAGAA	....(((((((....((((.........))))....))))))).....(((((((((((..((((.((.........)).)))).))).))))))))...	SAUSA300_0625	teichoic acids export protein permease protein
SAUSA300_0633	fhuA	AAAAUUGAUAAUUUAAAAAUAGAAAUUAUUUUUUAUAAACAGAAAGAAUUUUAUUGAAAGUAGGGAAAUUAUGAAUCGUUUGCAUGGACAACAAGUUAAA	...(((.(((((((...........((((((((.(((((..........))))).))))))))..))))))).))).((((....))))...........	SAUSA300_0633	iron transport ATP-binding protein
SAUSA300_0635	fhuG	UUGGUGCAAUCAUUUCAUUUAUCGGUGUUCCUUACUUUUUAUAUUUAGUUAAAAAAGGAGGACGCUCAAUAUGAUUAGUUCAAAUAAUAAACGCAGACAA	.((.(((................(((((.((((..((((((........))))))..))))))))).....(((.....)))..........)))..)).	SAUSA300_0635	iron transport permease protein
SAUSA300_0637	SAUSA300_0637	CACCAACAACAAGUCAAUACUUUAAAUAAGAAGUGAAUAUGAAUAAAUAUACAUUUAUGAGGUGGCACAAAUGAAAGUGAAUGAUAUGAAAGCACGUUUA	((((.............((((((......))))))..(((((((........))))))).)))).(((........))).....................	SAUSA300_0637	dihydroxyacetone kinase subunit DhaL
SAUSA300_0640	SAUSA300_0640	UGCGGCUUGCAAUUAAUUUUCAGUACGUUAUAAUGCACACUGUGCAAAAUUAAGGAGGUCUAUUAUUCACAUGAUGAUGAAUAAAGAAGCAACAAAAAUU	((((((((.(..((((((((((((..((......))..))))...))))))))).)))))..((((((((.....).)))))))....))).........	SAUSA300_0640	membrane protein, weak branched chain aa transporter, or Solute carrier 5 family protein
SAUSA300_0648	SAUSA300_0648	GGGGAUGACGAUAAACAUACCUUUUUCAAAGAAAUAAUACGUGUACAAAGUGUUUUAGGUGGCGUUAAUUAUGACCUUUAACGAGAUAAUAUUUAAAAAU	(((((((........))).)))).............................(((((((((.((((((.........))))))......)))))))))..	SAUSA300_0648	Drug ABC transporter
SAUSA300_0650	SAUSA300_0650	UAAAUGUCAAAUCGUAGCAAAUAAUUUUGAAACUAUUAUUAUGAAAAAUAGCUAAGGGGAGUAUAUAUUUAUGUCAUAUAUAAUCAUCGUCACUAUAGCU	......((((((.((((((((....))))...)))).))).))).....(((((((((((.(((((((.......)))))))....)).)).)).)))))	SAUSA300_0650	Inorganic phosphate transporter (PitA domain)
SAUSA300_0651	SAUSA300_0651	UUAAUUUACUAUAUAAAUUGUCUUAAUAAUUUUUAAAAGUAGUAAAACAUAAUUUUAAGGAGGAGUCCCUUUGAAAAAAUUAGCAUUUGCAAUAACAGCA	....((((((((..(((((((....)))))))......))))))))...(((((((..(((((....)))))...))))))).....(((.......)))	SAUSA300_0651	C-term CHAP domain like SsaA but N-term LysM domain. Blasts as M23B protease, and SsaA-like
SAUSA300_0652	SAUSA300_0652	AUUUCUUUUGAUGAAGCAAAAUUUACUGUAAAAUUUGACGCAUAAAACGACGGUAGAAGGAGGAAUUAUUUUGUCGCAAAAUACAAAUCAUUCAUAUUAU	..........(((((......((((((((....(((........)))..))))))))..((.(((....))).))...............))))).....	SAUSA300_0652	Membrane protein with Bax-1 anti-apoptosis domain
SAUSA300_0658	SAUSA300_0658	GUUAGUAAUGAACUCAUGAAUGCUUGUAGCCAUGAAAGUUCAAUAAUUGAAUAAUUUAUGGGGGGAAAUUAUGAAGAUUGAAGACUAUCGUUUACUAAUA	((((((((.....((((((...(((....(((((((.(((((.....)))))..))))))).)))...)))))).(((........)))..)))))))).	SAUSA300_0658	Possible CcpC homolog. Involved in regulation of TCA
SAUSA300_0660	SAUSA300_0660	UCAUGUUAGGUAUGAUACUUAUAUUCUUUACUAAAAAUCAAAAAAUUACAAAAGAGGAUGUGAUAUCAACAUGACAAUUAUUUUAUGGCUACUUAUCAUC	..(((.((((((.((((.(((((((((((.......................)))))))))))))))..(((((........)))))..)))))).))).	SAUSA300_0660	DUF456 superfamily; hypothetical membrane protein; five transmembrane domains
SAUSA300_0669	SAUSA300_0669	AAUAUGCUAUCAUGAUAUGGUAAUUUUGAUAUUUAAAUAAAUUAAAUUGAGUAAUGAAAGUGGGUACAUUAUGUUUAUCAUUGAAUUAAUAAAAGGUAUU	...(((((((((.(((......))).))))..............((((.(((.(((((((((....))))...))))).))).)))).......))))).	SAUSA300_0669	undecaprenyl pyrophosphate phosphatase
SAUSA300_0674	SAUSA300_0674	AUAGCACAUUAAUUUCUUAAUACUUUUAUUGUGAAUAUUUUGUGACAUUGAGGGAUGGAGUGGAUGAGAUAUGGAACAAAUAAUGAUUAAUCACUAUGUU	......((((.(((((......((((((.(((.(........).))).))))))..))))).)))).(((((((...................)))))))	SAUSA300_0674	aldo/keto reductase family oxidoreductase
SAUSA300_0694	SAUSA300_0694	CAUAUCUAAUGAAUAACAAUAUAUUAAUUGAUAUAAUAGUUGAUUGAAGUAUAACGAACAGGAGUCCAUCAUGAUUGUAUAUAUAUUAAUUAAUAUUGCU	.(((((.(((.((((......)))).))))))))....(((((((((.(((((((((.((.((.....)).)).)))).))))).)))))))))......	SAUSA300_0694	hypothetical membrane protein
SAUSA300_0698	pabA	AUGCUUUUAAAGUUUUAGCUACAUCCAAUACAUAUUAUAAAAAUAAAACACAUUUAGAACGGAGUAUACAAUGAUUCUAGUCAUAGAUAAUAAUGAUUCA	...........((((((..........................))))))..(((((((..(((((........)))))..)).)))))............	SAUSA300_0698	para-aminobenzoate synthase component II
SAUSA300_0725	SAUSA300_0725	UUAACUAUAUGUAUAAAAAUGUCACGCAGAUGCUAUUUAAAUGUGAUAAAUAUUUUUAGAGGUGAAUAGAGUGGCUAUAAAGCUAAGUUCAAUUGACCAA	.............(((((((((....((.((.........)).))....)))))))))..(((.(((.((.(((((....)))))...)).))).)))..	SAUSA300_0725	DUF2847. YtxJ like, which is a thioredoxin fold protein that is involved in BSH synthesis in Bacillus
SAUSA300_0729	SAUSA300_0729	AAGUUGUAACAACAAGUUGUAAACUUCAAUUGUUCAAAUAAAUAACACAUAUCAUUGGAGGUGAAUUGAUAUGCCAGAUUCAAUCACAAUUAUAGAUGAA	...(((.(((((.((((.....))))...))))))))........((..(((.((((((..((((((.........)))))).)).)))).)))..))..	SAUSA300_0729	COG2966, DUF1212 membrane protein. Weak COG3610 and DUF 3815 C-terminal hits
SAUSA300_0733	SAUSA300_0733	GUUUGAUUGCCAUUUUCUUUUUAACUGAAAUAUUGUAUCAUUGCUAUGAGUAUAUUUUAGGAGGACGACUAUGAAAAUUGCUGUGAUGACCGAUUCUACA	(((.....((.((((((.......(((((((((....((((....))))..))))))))).((.....))..)))))).))......)))..........	SAUSA300_0733	DegV family COG1307; The structure of this protein revealed a bound fatty-acid molecule in a pocket between the two protein domains
SAUSA300_0762	secG	UAUGCUUGUUGUUUCUAUCAAACGUAAAAGUACAUUUAAUCGCUAGAAAAUUGAUUUUAACAAUAAAAAUAUGAUAUACUACUUGUCGUAUAUAAGGAAC	.....((((((((...(((((..(((....)))......((....))...)))))...))))))))..((((((((.......)))))))).........	SAUSA300_0762	Preprotein translocase
SAUSA300_0777	SAUSA300_0777	AAUAUUCUCCUUUUCAUUUAUGAAUUUGUUACAAAAUAUUUAGUGCAAAAGCACGACGGAGGUAUUCAAUAUGAAUAACGGUACAGUUAAAUGGUUUAAU	(((((.((((..((((....))))..................((((....))))...))))))))).........((((......))))...........	SAUSA300_0777	cold shock protein C
SAUSA300_0781	SAUSA300_0781	UUAGUUUAAAAGAUAAUGUGACGGGGUAAAACGCAAUGAAGAGUACAGAAUUUUAAAGGAGUGAGUGUUUAUGGAUAAUCAUAAUCAAUGUAAUUAUGUG	....(((((((.....((((.((..((.....))..)).....))))...)))))))...((((.((((....)))).))))..................	SAUSA300_0781	No domains, no homologies
SAUSA300_0795	SAUSA300_0795	CAUGGCUUUACUUGUAAGAAAGAAACACCUCUUUUACCGAAUAUAAAUAAUGAAAGGUUAGUUUUAGUAAAUGAAUAAUUCAUUAGACAUCAAAGAUGUA	.............((((((.((......)).))))))..........(((((((..(((.((((....)))).)))..))))))).(((((...))))).	SAUSA300_0795	Thioredoxin like protein, Trx domain
SAUSA300_0810	SAUSA300_0810	UAAAUUCAGUGGUUUUUAGUAUCUAACGUGGUUGCUUUAGUAACUGGAUAGAUUGGAGGACUAGAGUAACAUGAAUAGAAAUAGAAUGAAACAAAUCAUC	...((((..((((((((...(((((.(.(((((((....)))))))).)))))..))))))))))))..(((...((....))..)))............	SAUSA300_0810	hypothetical protein, pathogenicity island
SAUSA300_0813	SAUSA300_0813	UAUGUAAAGGUGUGGUUAUUUGGUAUCUGACUUUGAAAGCAAUGAUAAAAUCACUGAAGUAGAACUUUUAAUGCAUUACAAUCCGAAAGUCAUUAAUAGC	........((((((((((((.(((.((((.((((...((..((......))..)))))))))))))...)))).))))))..))................	SAUSA300_0813	hypothetical protein, pathogenicity island
SAUSA300_0847	SAUSA300_0847	UUAUAAUAUUCCUUUAAUGAUUUUCGGUACUAUUGCUGCUAUGGUACUAUAAGCAUAAAGAGGUGAAAAUAUGACUCAUUUAUUAGAGACAUUUGAGAUG	......(((..(((((.((.(((..((((((((.......))))))))..))))))))))..))).....(((.(((........))).)))........	SAUSA300_0847	Thioesterase superfamily. Hot dog fold
SAUSA300_0855	mnhA	UACGUUUUUCAGAACUAUAUCAUUCAUGUAUAAUGAAUAACAUAAAUAUUUUUUAAAGGAGGACAACAUAGUGAGUUUGUUACAUAUUGCGGUGAUAUUA	...(((((((...........((((((.....))))))....((((.....))))..))))))).............((((((........))))))...	SAUSA300_0855	monovalent cation/H+ antiporter subunit A
SAUSA300_0863	argH	GCUGUUGGCUUUAUCGAUAUCUAUGGUUUACCUACUCAAGUAAAUGCGAUGUUGCAUGGAGGCUAUAGCAAUGAGCAAUAAAGCUUGGGGCGGUAGAUUU	..((((((.....)))))).....((((((((..(((((((...(((...(((((((((...)))).)))))..))).....)))))))..)))))))).	SAUSA300_0863	Argininosuccinate lyase
SAUSA300_0869	rexB	AUGAACUUAUAAUAAAUCAAUCACAAUCACUUUGUGUUAAAAUAUGUGUCAAAGGAAGUGAGGGUUUGUCAUGACAUUACAUGCUUAUUUAGGUAGAGCG	......((((.(((((((..((((..((.(((((...............))))))).)))).))))))).))))........((((.........)))).	SAUSA300_0869	ATP-dependent helicase/deoxyribonuclease subunit B
SAUSA300_0872	SAUSA300_0872	AAGCAAGUGGGUAUUAAUCCCAAGAAGCUUUAAUUUAAUAAUAUAAAUAAUUAAAGUGGGGGGAAUCAGUAUGUUACAUUUACAUAUAUUAAGUUGGGUA	.(((.............((((.....(((((((((.............)))))))))...))))....((((((.......)))))).....))).....	SAUSA300_0872	No domains, no homology, has transmembrane domains
SAUSA300_0884	SAUSA300_0884	AUGUUACUAUACAAAUUUCUAACUUUCACUUAAAAUAAAAUAUAUAUAAUUAAAGUGGAGGUAGAAUGACAUGAAACACCUCGUAACAUUCUUUUGGGCA	...........((((......((((((((((.....................)))))))))).(((((..((((......))))..))))).))))....	SAUSA300_0884	DUF2929 superfamily
SAUSA300_0893	oppF	AUUUAACUAAAGAAGCUUAGUAAUGUAACCUCGACGAUUUUGUCGAGGUUUACUUAUAUGGGGGGAUGUUAUGAAUAAUGUAUUGUUAGAGGUUAAAGAU	.(((((((.......((((((((.((((((((((((....)))))))).)))))))).))))...((((((....)))))).........)))))))...	SAUSA300_0893	Oligopeptide permease, ATP-Binding protein
SAUSA300_0915	SAUSA300_0915	AGAAAUUUGAAUUUUAAAAAUAUAGUGUCUCUUGGUACAAUAACAAUACAACUACUAGGGGCACUUUUUUAUGUCAGAAUUUAAAACUGGUAAGAUUAAU	.....((((((((((....(((.((((((.(((((((...............)))))))))))))....)))...))))))))))...............	SAUSA300_0915	Enterochelin esterase and related enzymes
SAUSA300_0924	SAUSA300_0924	GCGAAGAUUUAUAGAGAUGGUAAAGAGAAAGAAAUUAAUAUUAAACUAAAAUAAUGUUGAGGUGAACAACGUGUCAAUUUUUAGCCAGUUUUUAAAAAGA	.......(((.((((((((((.(((((.......(((((((((........))))))))).((.....)).......))))).)))).)))))).)))..	SAUSA300_0924	Potassium Transprter
SAUSA300_0944	menA	GACCUUUAUGCUACUUUCUAUUAAAAUAUCUUUGUUAUAAAAAAUAUGAUUUAAAGAGGUUUUGUAUUCAAUGAGUAAUCAAUAUCAGCAAUAUUCUACA	........((((.........((((((.(((((((((((.....))))))..))))).)))))).......(((....))).....))))..........	SAUSA300_0944	1,4-dihydroxy-2-naphthoate octaprenyltransferase
SAUSA300_0945	SAUSA300_0945	AUUAUCACAGUCACUAGACCCGAGCACAUUAUUUCAUCUCACUGACAAUGAGGCAGGAGAUCGCUUUUAUAUGCGUUUGAAUGAUAAUCGAACGUCAUAU	.........(((....)))..((((..........(((((.(((.(......))))))))).))))..((((((((((((.......))))))).)))))	SAUSA300_0945	isochorismate synthase family protein
SAUSA300_0950	sspB	GUUCGUCUAGAUAAAAUAGAAGCAAAGUCUUAGCAACGUAAAAUAUUUUGAUUUAAAUGGAGGGUAUUAUAUGAAUAGUUCAUGUAAAUCUAGAGUAUUC	(((.((..((((..............))))..)))))....((((((((((((((.(((((..((.........))..))))).)))))).)))))))).	SAUSA300_0950	Staphopain B
SAUSA300_0970	purQ	UUGUUUGCAAAUACAGUGAUUGAAGAAUAUAGCUAUAAAGUGUUAGAUGAUGAAAAGGAGAAUGCAUAAAAUGAAAUUUGCGGUUCUUGUUUUUCCAGGU	(..((((((..((.(((.(((....)))...))).))...)).))))..).(((((.(((((((((............))).)))))).)))))......	SAUSA300_0970	phosphoribosylformylglycinamidine synthase I
SAUSA300_0975	purH	UAAAAAAAUUGGAAUAUGAGUUAUAUCCAAGUGUUAUUGCUAAAAUUGUAAAAUAAGGAGUAUGUAUGUGAUGAAGAAAGCUAUUUUGAGCGUAUCAAAU	........(((..(((((...(((.(((...((((.((((.......)))))))).))))))..)))))..))).((..(((......)))...))....	SAUSA300_0975	bifunctional purine biosynthesis protein
SAUSA300_0988	trkA	UACUCAUUUAUAAUAAUUUUAAAUUUAUAUUUUCAAUGAAUUGAUGAAAAUCAUUUAAUGGAGGGCGAGUAUGGGUAAAGAAUAUGUAGUCAUCGGUCUA	(((((.......((((........)))).((((((.(((((.(((....)))))))).))))))..))))).......(((..(((....)))...))).	SAUSA300_0988	Potassium Transport Regulator (ktrBD)
SAUSA300_0990	SAUSA300_0990	AUAUACUCCAAUACGAUUUUACUAGGGUUAACAAUAAAUUAAACAAACAUUCUUAGGAGGAAUUUUUAACAUGGCAGUAUUUAAAGUUUUUUAUCAACAU	..((((((((....((((((.((((((.......................))))))..)))))).......))).)))))....................	SAUSA300_0990	DUF1447; COG 5503
SAUSA300_1001	potC	UAUUCUUAAUUGUAUUUAUGGCAUUCAUUUUAAUCAUUACAAAAUCAUCUAAUGGGAGAGGGUGAAUCAUAUGAAAUGGUAUGGAAAGCUGUAUAUCGGG	..((((..((..(.((((((..(((((((((..((((((..........))))))...)))))))))..)))))))..))..))))..(((.....))).	SAUSA300_1001	ABC-type spermidine/putrescine transport system, permease component
SAUSA300_1008	SAUSA300_1008	CCCACUUUUAAUUACAACUUUUUUAUUAUAUCAUAUAAUUGAGAAAAGAUAAGCAAAAGGUGGGGAUAGGAUGAAACAAAAAAAAUCUAAAAAUAUCUUU	(((((((((..(((...(((((((((((((...))))))..))))))).)))...)))))))))....((((............))))............	SAUSA300_1008	Hypothetical membrane protein; small - two transmembrane domains
SAUSA300_1031	SAUSA300_1031	UUGCAUCCUUAGCAUUAUUAAUCGCAAUCACAUUGUUUGUUAGAAAAAAAUCUAAAGGCAAUGUGGAAUAAUGAGAAAUGUUAAACAAAUUGCUACAAAA	..(((...((((((((.((........(((((((((((.(((((......)))))))))))))))).......)).))))))))......))).......	SAUSA300_1031	Ferrichrome transporter
SAUSA300_1033	SAUSA300_1033	UGAUGCUGAUAAGGCAAUGACUCAAUUAUAUGAUUUAUUUUAUAAGGAUAAAAAAUAGUGAGUUGAUAUGAUGAUAAAAAAUAAAAAGAAACUACUAUUU	...((((.....))))..((((((....(((..(((((((.....)))))))..))).))))))....................................	SAUSA300_1033	Ferrichrome transporter
SAUSA300_1038	pheT	GUCAUUUCUAUACUAAUGAUGUGAGAUUUUUAGAUCAAUUUAAAGCGGUAGAAGAUAGAGGUGACAUGUAAUGUUGAUAUCAAAUGAAUGGUUGAAAGAA	(((((((((((.(((....(((.(((((........)))))...))).)))...)))))))))))..............((((........)))).....	SAUSA300_1038	Phenylalanyl-tRNA synthetase beta chain
SAUSA300_1042	SAUSA300_1042	UAUCAUAAGAGGUCAGGACAAAGGUAUAUAUUAAUGAUACGUCCUGGUCUUCUUUUUAUGGAGUGUUAUUAUGACAAAAAAAGAUGUUAUCAAACUAUUA	.........((..((((((....((((.........))))))))))..))(((((((.((..(((....)))..)).)))))))................	SAUSA300_1042	DNA polymerase IV (family X)
SAUSA300_1044	trx	AGAAAUACAUGAAGCAUGUUAUCUGAUAUAAUUUGAACAUCAUAAUAAUAAUUAAGGAGGAUUGGCAUUUAUGGCAAUCGUAAAAGUAACAGAUGCAGAU	......(((((...))))).(((((.....(((((....((.((((....)))).))..(((((.((....)).)))))..........))))).)))))	SAUSA300_1044	Thioredoxin
SAUSA300_1050	SAUSA300_1050	UUAUCAAAGAGUGGUUAAAUUUAUCUGUCAAUGUGGAACGUAUAUCAGUGAAUGACUAGGAGGAUUUUUAAUGAAAGAGAUUGUUAUUGCAUCGAAUAAU	...((......(((((..(((((.(((...(((.....)))....))))))))))))).((.(((((((......))))))).))........)).....	SAUSA300_1050	nucleoside Triphosphate -likely protects against non-natural base analogs
SAUSA300_1052	SAUSA300_1052	UAGUUUUUUGUAUCUGUCUAUUAUUAUAAAUAUAUACAAAAUAAAUAUUUGAGGAUAGGUGUUAUUAAUUAUGAAAAAGAAUUUUAUUGGGAAAUCAAUU	(((((..(..(((((((((.......(((((((.((.....)).))))))).)))))))))..)..)))))..............(((((....))))).	SAUSA300_1052	Ehb, complement inhibitory protein (EhB and Efp are homologous)
SAUSA300_1056	SAUSA300_1056	GACAGGUUAAUGUAAUUGUCCUGAAAUUGACUAUAUACUCAGUAAGUAUCAAUUUUAAGGAGAGCUUAUAAUGAAAUUUAAAAAAUAUAUAUUAACAGGA	..(..(((((((((.((.((((((((((((.(((.(((...))).))))))))))).)))).))....(((......))).......)))))))))..).	SAUSA300_1056	Scin-b/Scin-C fibrinogen-binding protein precursor-related protein
SAUSA300_1059	SAUSA300_1059	UAUAUUGACUUCGCUCACAUUUAAAUUUCUUAUUCCUCGUAUCAUGAUUCCUCUGAAAGGAGAUGUUCUAAUGAGUAAGAACAUCACGAAAAAUAUAAUU	((((((...((((....................((((....(((.((....))))).))))((((((((........)))))))).)))).))))))...	SAUSA300_1059	Staphylococcal superantigen like protein 12
SAUSA300_1062	argF	AUAGUAGGUUGUGUUUAUUUUGUAUGCGCUUACAAUUUAGGUGUAACUAAAAUAAAAGGAGUUGUUAUUAAUGAAAAAUUUACGAAACAGAAGUUUUUUA	(((((((.((.(.(((((((((..((((((((.....))))))))..)))))))))).)).)))))))...((((((((((.(......)))))))))))	SAUSA300_1062	ornithine carbamoyltransferase
SAUSA300_1072	mraZ	AAAUUUUGUAUAAAUAGUGGUGGAUAGUGGGGAGAUGUGGUAAAUUAUAUAUAAGGUGAGGUGAUAAAAAAUGUUCAUGGGAGAAUACGAUCAUCAAUUA	..((((((((((.....((.((.((.........)).)).)).....))))))))))..((((((......(((((......)))))..)))))).....	SAUSA300_1072	cell division protein
SAUSA300_1079	ftsA	GCCAUUCAACGUAUUGUAAACUAAGGAUAGUGUAUUUUUUUAAUAGUAAUUUGUCAGGAGGUGCCUAUCUAUGGAAGAACAUUACUACGUAAGUAUUGAU	.....((((.(((.(((...(((.((((((.(((((((((..((((....)))).))))))))))))))).)))....))).))).((....)).)))).	SAUSA300_1079	Cell division ATPase
SAUSA300_1107	SAUSA300_1107	AAUGUAAUCCUAAAUUUAUUGUAAGGAUUGAAUAACUGAAAUUUAGAUGAUUGGGAAUGCUUAAACUAGAAUGUUUGAACUAAAAGUGGGUAUAAUAAAA	...(((.((((((..(((((....(((((..........))))).))))))))))).)))((((((......))))))......................	SAUSA300_1107	TM2 domain-containing membrane protein. TM2 refers to a tandem pair of TMH connected by a short linker
SAUSA300_1128	ftsY	AAUCAGGUGUUACUAAACUUGUGAGUGUGAAUUUAAAUACAAUAGAUGAUGUGUUGAAGGAGGAGCAAUAAUGAGCUUUUUUAAACGCUUAAAAGAUAAG	...(((((........)))))(((((((.......((((((........))))))...((((((((........))))))))..))))))).........	SAUSA300_1128	SRP docking protein
SAUSA300_1130	ffh	GAACAAAUACAACGUUAUAUUCAACAAUUAGAAGACUUAGAAUAGAUAUAAAUUGAGGGAGGACAUCGAUAUGGCAUUUGAAGGGUUAUCAGAACGCUUG	.............(((...(((..(((((......((......)).....)))))..))).)))................(((.(((.....))).))).	SAUSA300_1130	SRP protein
SAUSA300_1132	rimM	GUGCCCUUUUUCUUUGAAUUAUUUUCAAUUAAAAUAGAAGUGUUCAAAGCAUAGAGUUGGAGGUAAUAGAAUGAGAGUUGAAGUUGGUCAAAUUGUUAAC	..(((((((..((((.((((((((((((((.........((((.....))))..)))))))))))))....).))))..))))..)))............	SAUSA300_1132	16S rRNA processing protein
SAUSA300_1135	SAUSA300_1135	CUAUCAAGAACCUCAUUAACUUUAGUUUCAGUUAAACUUAAUUUUAAAUUUGAAAGUUGAGGAUAAUGUUGUGUUAAAAAAGUGGCUAAAUUCAAACGUC	.........((..(((((.(((((((((((.(((((......)))))...))))).)))))).)))))..))............................	SAUSA300_1135	Large Membrane protein - COG4485
SAUSA300_1142	dprA	GUUUUUGUAUUAGAAAUGUAAAACAAAAAUAGAAUAUGAUUUUGUAUGAUUACAAAAAGGAGUUGAUUUAUUGAUUAAACUAUUUUUGCUUAAGUUAUAC	((((((((.(((......))).)))))))).............((((((((.((((((..((((((((....)))).)))).))))))....))))))))	SAUSA300_1142	Protects ssDNA during uptake in competent bacteria
SAUSA300_1145	xerC	AUUGAUUAUCAAAUUACUGUAAGCCCUUUGCUGUAUAUGCUACAAUUCUUAUUGAUGGAGGGUAAAUGUAUUGAAUCAUAUUCAAGAUGCGUUUUUAAAU	.(((.....)))..........(((((((((.......))..((((....))))..)))))))(((((((((((((...)))))..))))))))......	SAUSA300_1145	XerC site specific recombinase
SAUSA300_1151	pyrH	UAAUAAAACGACAACUGUGUCUUCUUUACUUGUAUAUGUUACAUAUAUUCACGAUAGAGAGGAUAAGAAAAUGGCUCAAAUUUCUAAAUAUAAACGUGUA	.......(((.......(((((((((((.((((..((((.....))))..)))))))))))))))(((((.(......).))))).........)))...	SAUSA300_1151	uridylate kinase - pyrimidine biosynthesis
SAUSA300_1164	truB	UUCCAGUUUUUUUAUGAAUAAAUUUAGUUGAUACGCUAUUAAAAUAUAUUUUAAAAAAGAAGGUGACUAUAUGUAUAAUGGGAUAUUACCAGUAUAUAAA	..((..((((((((.(((((.(((((((......))))....))).)))))))))))))..))........((((((.(((.......))).))))))..	SAUSA300_1164	tRNA pseudouridine synthase B
SAUSA300_1174	SAUSA300_1174	UGAUUGAUGUUAUAAUAUGAAUAUUACAAUGAAUCAUAAUUUGUUAAUUAAACAAGGGGUGAGGUUCACCAUGACAGUUGCAGAGAAAAAAGAAUGGUAC	...(((.((((((....(((((...........((((..((((((.....))))))..)))).)))))..))))))....))).................	SAUSA300_1174	Membrane protein with aa binding domain.
SAUSA300_1184	SAUSA300_1184	UGUAUUUAUAACAGAUCCAUUUAUGCUACUCAGUUUUUUACUAUUACAAAAAAUAAAGGAGUUUUUAAAAAUGAAAGACACAUUAAUGAGUAUACAAAUA	(((((((((......(((.(((((.......(((.....)))..........))))))))((((((.......))))))......)))))))))......	SAUSA300_1184	Duf77 - has ferrodoxin like fold. Likely functions with preceding 2 genes
SAUSA300_1191	glpF	AGACGGGAGAUUUCUACGAGCCAAACUGCUAGUGUAGGAAUCUCUUUGUCUUUUUGGGAGGACAUUUAAUAUGAAUGUAUAUUUAGCAGAAUUCCUAGGA	(((((((((((((((((.(((......)))...))))))))))).))))))(((((((((.((((((.....)))))).............)))))))))	SAUSA300_1191	glycerol uptake facilitator
SAUSA300_1193	glpD	AUGUACAAUUGAAGGAUUGUUUAUGUGGGACAAGUCUCUCGUUUUUACAUUUUUUAGGAGGCGUUUUGGAAUGGCAUUGUCUACUUUUAAGAGAGAACAU	(((.((((((....)))))).)))..((((....))))..((((((...((((..((((((((...((......)).))))).)))..))))))))))..	SAUSA300_1193	glycerol-3-phosphate dehydrogenase
SAUSA300_1197	SAUSA300_1197	UCAUAGAGUUUUAGUAAAGACUAUUACACGAUUUUGUGGUACAUUUUAAGUAAAUCGAAAGGAUGAUACAAUGGAGACAAUUUAUGAUUUUGUAGUAGAA	....................(((((((.((((((..(((......)))...))))))..(((((.(((.(.((....)).).))).))))))))))))..	SAUSA300_1197	putative glutathione peroxidase
SAUSA300_1198	SAUSA300_1198	GUGUAAUAGUCUUUACUAAAACUCUAUGAUAGAAUACUUUGAGUAGGAUUUUAUUAAGGAGAUGUAUAACAUGGCUCAGCAACAAAUUCAUGAUACUAAA	..((((......)))).....((((.(((((((((.(((.....)))))))))))).))))..((((..(((((.............)))))))))....	SAUSA300_1198	small, conserved GTP-binding protein commonly found near Hfq
SAUSA300_1207	SAUSA300_1207	AAAUUAUAAAAUAGCAUGGUAUUAAAGCAUCCUUUCUACACAGAUAAAGAGAAAGCGAUGCUAUUUUUAUAUGCUUUUUUCAUUAUUCGUUGAAAAAGAA	............((((((.......((((((((((((............)))))).)))))).......))))))(((((((........)))))))...	SAUSA300_1207	putative phage head morphogenesis protein
SAUSA300_1214	SAUSA300_1214	AAAUAUCGAACUAGUUUUGAAAUUGGUUUAUCUUAUUAAAAUGUUGAUAUUAGUUUUAGGGGGAAAUGUAGUGAUUUCAUUCGAAAAUGAUUAUUUAGAA	.((((((((....(((((((....((.....))..))))))).)))))))).(((((.(((.(((((......))))).))).)))))............	SAUSA300_1214	Threonine Aldolase
SAUSA300_1215	SAUSA300_1215	AUGUAUUAAUGAUUGAAUUUUACUGUUAAAAGUUCUAUGAUUUAGGAAAUAGAGAAAAGAGGGGAUUUAAAUGGAACAAAUUAAACUUAAAACUUUUACA	............(((((((((.((.((.....((((((..........))))))..)).)))))))))))..............................	SAUSA300_1215	no domains, no homology. Right next to remnants of a phage
SAUSA300_1217	SAUSA300_1217	AAAUCUAUGACAAAGUGUUCUAUUUUAAAUCUAAUAAAUUUACUAAUAUUAAAUUAAGAAAAAAAUAGAGGUGAUUAAAUUGAUUCAAAUAUCUAAUAUC	.................(((((((((...(((....((((((.......)))))).)))..)))))))))...........(((......))).......	SAUSA300_1217	ABC transporter, ATP-binding protein
SAUSA300_1224	SAUSA300_1224	AUUAAUUUUAAAAUGUAUAAUGAUAUUUGUGAAAGCGCUUGCUUAGGAGGUGUAUUUGAGAGUGAAUGAAAUGAAUGCUAAAGAACAAUUAGUGGACAAU	.(((.(((((((...(((((......)))))...((((((.(...).)))))).))))))).)))......((..((((((.......))))))..))..	SAUSA300_1224	No domains, no homologies
SAUSA300_1232	SAUSA300_1232	UGUAAUUUUGAUGGGGUUAAAUUAUAAUAUGUAUUAAAUUAUAAUUAUUAUAAAUUGUGGAGGGAUGACUAUGUCACAACAAGACAAAAAGUUAACUGGU	..............((((((.((((((((((((......))))..)))))))).((((((..((....))...))))))............))))))...	SAUSA300_1232	catalase
SAUSA300_1248	SAUSA300_1248	GAUAAGAAAUUCCACAAAUAAUACAAGUUGGCCCACUCCCAUUCUGUAAUAAAUAUAGGAGGUCAUUGUUAUGCAAAUAGAACUUACUGAUGCAGCAGUA	.........(((..........((((..(((((........(((((((.....))))))))))))))))..........)))..(((((......)))))	SAUSA300_1248	Fe-S cluster assembly scaffold protein
SAUSA300_1258	SAUSA300_1258	UUAUUUUGCAAAUGAAUUUUUAAGUAUUACAUGAUAUACUCAAAUUAAUAAUGAUUAGGAGGUUUGGAUGAUGCCAAUCGUCAAUGUAAAAUUAUUAGAA	..((((((((...((((((((.(((((........)))))..(((((....))))).)))))))).((((((....))))))..))))))))........	SAUSA300_1258	4-Oxalocrotonate Tautomerase
SAUSA300_1272	SAUSA300_1272	UAUUUUAAUCUAGACACUUAUCUAUUUUAUUUUCUUUAUUUAAAAAUAAUAAUAAAAAGGAGUAUCAUUAAUGGGAUUACUUGAUAUUGCAAGUAUUCGU	............((.((((.....(((((((....(((((....))))).)))))))..)))).))........((.((((((......)))))).))..	SAUSA300_1272	SWIM superfamily; zinc finger domain-containing protein
SAUSA300_1276	opp-2B	GUUGCAUAUACAUGCGCCAUUCUCAUGUAAAAAGAAAGUGUUAGUAACUUACACAAGGAGGGGGACUAUUAUGUUCAUAAUAAAGUCUAUGUUGUAUAGA	......((((((.((.((.((((..(((((..................)))))..)))))).((((((((((....)))))..)))))..))))))))..	SAUSA300_1276	Oligopeptide permease, permease protein
SAUSA300_1280	pstB	AACAAAUUUAGUAAAAAAUUCUAAUUUAAACAAUCAAUCUCAUUUAUCUAUUAAAAAGGGAGUUUUAAAUAUGGCGCAAACACUUGCACAAACUAAACAA	......((((((..((((((((..(((((.....................)))))...)))))))).......(.((((....)))).)..))))))...	SAUSA300_1280	phosphate ABC transporter, ATP binding protein
SAUSA300_1282	pstC	ACUUAAAAUAGUGGUUCAUCAUUAUUUUACAAAUCUAAUUAUUUUGGGAGUAAUAGAAAGAGGUUUGAUUAUGACUUCAUCUACUAAUGUUAAAGCUUUA	..((((..((((((....((((((((((.((((.........)))))))))))).))..((((((.......))))))..))))))...)))).......	SAUSA300_1282	phosphate ABC transporter, permease protein
SAUSA300_1294	SAUSA300_1294	CCAACAUUGUUUGCAAUAGAAAAAUAUAUUUAUAUAAUAUAAUUAUGGUGUACAACGACGAGGUGAUUUUAUGAAAUAUCUUAUCCUUAGUUUAGUUGCU	(((..((((....)))).......((((((.....))))))....)))....(((((((((((.(((..........)))....)))).)))..))))..	SAUSA300_1294	Msa Protein
SAUSA300_1309	SAUSA300_1309	UGCAUCUCUACGUGCUAGAAUAAAUAUUGGUCAGCCAACCAAAAUAAUCAACACGAGGAGAUGCUAUUUAAUGUCAUCUGACACAAACAGUUUAGCACAU	.((((((((.((((...((.((....(((((......)))))..)).))..)))).)))))))).......((((....)))).................	SAUSA300_1309	transposase
SAUSA300_1316	msrB	GUACAUUAUUACCAAUAUCAACGUGGUUCAGGUAGAAAAGCGUUUAUAGAAUCACAUUGGGGGAAUCAAAAUGCUUAAAAAAGAUAAAAGUGAACUAACA	((.((((....((....((((.(((((((..(((((......))))).))))))).)))).))..........(((....))).....)))).)).....	SAUSA300_1316	Peptide methionine sulfoxide reductase MsrB
SAUSA300_1326	SAUSA300_1326	AUUACCCAACAUAUUUUGUAUUACAGUAAUAGUAACUUUAACUAAGUAUUGAAUAGAAAGUAGGUUUAUUAUGGCGAAAAUAAAUUUUGAUGCUGCGACG	.......(((.((((((.((((.(((((.((((.......))))..))))))))).)))))).)))......((((..((......))..))))......	SAUSA300_1326	RNase HI type protein.
SAUSA300_1331	ald	UUACAAUUUUGUGGAUUUUUGAUUGCGCUUUCAAAAUGUUCGCGUUAAGAUGAUUAUGGAGGUGGAUGGUAUGAAAAUUGGUAUACCAAGGGAGAUUAAA	.............(((((((.....((((((((.(((..((.......))..))).))))))))..(((((((........)))))))..)))))))...	SAUSA300_1331	Alanine dehydrogenase
SAUSA300_1355	aroA	ACAUGUUGAUCAACUAACAUUACAACAUGCAUGUGAACAAUUAAAAACAUAUUUUAAGUAGGUGAAUGAAAUGGUAAAUGAACAAAUCAUUGAUAUUUCA	.(((((((..............)))))))(((.((.....((((((.....)))))).)).)))..(((((((...(((((.....)))))..)))))))	SAUSA300_1355	3-phosphoshikimate 1-carboxyvinyltransferase
SAUSA300_1356	aroB	AAACAACAAAUUAUUGAGCGCAGACAAUUAAAUAUUGAGUUUUAACAACAAGAACAAUUGAGGUGUAAUCAUGAAAUUACAAACAACAUACCCUUCAAAU	........................((((.....)))).(((((.......)))))..((((((((((((......))))))...........))))))..	SAUSA300_1356	3-dehydroquinate synthase
SAUSA300_1377	SAUSA300_1377	AAUAAACUUAUUGGCACAAAAAAAGCUCGUUUUGAUGAUAAGAAAGUAGUGUCGUUUGGAGCAUUUGAAGAUGAAUAAAAUAAAUGAUAGAGAUUUAACA	......(((((((...(((((........))))).))))))).......(((((((((...((((....)))).......)))))))))...........	SAUSA300_1377	No domains, no homologies - small
SAUSA300_1378	SAUSA300_1378	GUGAUGAGCUAUGUUUAAAAAGGCGAAAUUAAUCUUAAUAGCAACGCUACUGUUAUCAGGAUGUUCAGCGAUGAAUAAUGAAUCAAAAAAAGACACAAAU	(((.(((((..(((((....)))))......(((((.((((((.......)))))).))))))))))..(((.........))).........)))....	SAUSA300_1378	Tandem hypothetical lipoprotein - DUF1672
SAUSA300_1391	SAUSA300_1391	AGAUUAAAGGAGACGUCAGUGAUAUUAAAACUACAUUUAAGUUUCCUUUUAUUUAUAGGUAGGUGAUUUAAUGGAUUAUCAUGAUCAUUUAUCAGUAAUG	((((.(((((((((...((((............))))...))))))))).))))...(((((((((((..(((......)))))))))))))).......	SAUSA300_1391	phiSLT ORF527-like protein
SAUSA300_1416	SAUSA300_1416	UGGAACAGCAGACGCAGGAAAAGGAUACGUGUAAAGACAUCUUAGAUCGAGUCAAGGAGGUUUUGGGGAAGUGACGCAAUACUUAGUCACAACAUUCAAA	.......((....)).......((((.......(((((.((((.(((...))).)))).)))))......(((((..........)))))...))))...	SAUSA300_1416	phiSLT ORF 81b-like protein
SAUSA300_1441	srrB	GAAAAGUUAAAUCGUGUGUCUAGUGAAGCUGCGCAUAUGAUUCAAACAGUCUGGGGCGUUGGGUAUAAAUUUGAGGUUAAAUCUAAUGAUGAGCCGGCUA	.....(((.((((((((((.(((.....))).))))))))))..))).(.((((..((((((((.(((........))).)))))))).....)))))..	SAUSA300_1441	SrrS Histidine Kinase
SAUSA300_1450	SAUSA300_1450	UCCUUUAAAUUCAUAUUAUAUAUUGAUACACUAUGCUUGUUAGCUAAAGUGUAUCGAAAGGAGAACAGACAUGCAAAAAAAUAUAUUAAAAAGUGGUAUU	(((((.................((((((((((..(((....)))...)))))))))))))))......................................	SAUSA300_1450	Aldo-keto reductase
SAUSA300_1475	accA	UUGUACAUCGUAAUGAUAUGCGUCAAACAUUGUCUGAAAUUCUAAAAAUCCAUCAAGAGGUGACUAAAUAAUGUUAGAUUUUGAAAAACCACUUUUUGAA	.(((....((((......))))....))).......................((((((((((.((((......))))...((....)).)))))))))).	SAUSA300_1475	acetyl-CoA carboxylase biotin carboxylase subunit
SAUSA300_1487	SAUSA300_1487	AUACGCGUUAAAAAAGCGAGAACGGUCAUGUAUCAAAUCGCUUGCGAUUUGAUAGGAGGCAUAAAUAAAUAUGACUUUAAAAAACCAGUGUACCCCCCUU	...(((.........))).....((((((.((((((((((....)))))))))).((((((((......)))).)))).........))).)))......	SAUSA300_1487	Replication initiation factor, similar to that from plasmids or phages perhaps?
SAUSA300_1504	SAUSA300_1504	UCCAUUUUUACACGGUUAAAUUGAAGUAAUAAAAACACCUCCUACGUGAUUAUAUGUAGGAGGUGUUUUUUUGAAGAUUCUAUUUCAAGAAAUAAUUAAU	.............(((((..((((((((..((((((((((((((((((....))))))))))))))))))..........))))))))....)))))...	SAUSA300_1504	Competence protein. Likely transporter as it has homology to type II/IV secretion systems
SAUSA300_1522	dnaG	AUCGAAAUGAUUUCAUUUUUGUCGAAAAUUAGGUAUAAUAGUAUAACUAAUGCUUAAUAGGUGAUUUAAUUUGCGAAUAGAUCAAUCGAUCAUUAAUGAA	...........((((((..((((((..(((((((((..(((.....))))))))))))...(((((((.........))))))).)))).))..))))))	SAUSA300_1522	DNA primase
SAUSA300_1542	hrcA	GACUUACUUUGACCAAUUUGAUAAAUUAUAAUUAGCACUUGAGAUAAGUGAGUGCUAAUGAGGUGAAAACAUGAUUACAGAUAGGCAAUUGAGUAUAUUA	.(((((..(((.((.(((((..........((((((((((.........))))))))))...((....)).......))))).))))).)))))......	SAUSA300_1542	Heat shock repressor
SAUSA300_1559	SAUSA300_1559	CAAAUGUAAAUUAAUAAUUGUUUUGGGGGAGUUUGAAGUUAAAUAUUUAACAGGAUUUAUUUUAAUAUUAUUGUUAGAAGGAAUUUUUACAAAUUCAGCG	............................(((((((..(((((....))))).((((((.((((((((....)))))))).))))))...)))))))....	SAUSA300_1559	Enterotoxin. Could be A, E or P!
SAUSA300_1563	accC	AAAUUGUUGAAAUCUUAGUAGAAGACGGACAAAUGGUAGAGUAUGGCCAACCGUUAUUUAAGGUGAAAUAAUGAAAAAGGUUUUAAUUGCAAACCGCGGU	..((((((...(((((((.....(((((.....((((........)))).)))))..)))))))..))))))......(((((.......))))).....	SAUSA300_1563	acetyl-CoA carboxylase
SAUSA300_1569	SAUSA300_1569	UUCAACCUGAUCAUCGACCAUUUGACGAAGGUUUCUUAUAUAAACAAACAGUAUAUUAAGGAGGUUAAUCAUGAAGACAAUAGAAGAGAUUAAAUCAACU	.......(((((...((((....(((....)))(((((.(((.((.....)).)))))))).))))..((.....))..........)))))........	SAUSA300_1569	collagenase (Helicobacter-type) - U32 peptidase
SAUSA300_1593	secF	AGGUGUUCAUGUGAAGAAAAGUAGUAGAAUAAUUGCGUUCUUGCUUUUAGUCGUAUUGUUGUUUGCCGGAAUGGCUGCAACUUAUAAAAGUGUUAUAAAG	........((((((..(((((((..(((((......))))))))))))..)))))).(((((..(((.....))).)))))...................	SAUSA300_1593	bifunctional preprotein translocase subunit
SAUSA300_1601	rpmA	UGUCUUUACAAACUAUUGAAGAAGAAUAUAAUGAGAAUAUUAGAUUAAAUUAUAAGUGAGGUGCAUUCCGAUGUUAAAAUUAAACUUACAAUUCUUCGCA	.................((((((...((((((...(((.....)))..)))))).(((((..((((....))))..........)))))..))))))...	SAUSA300_1601	50S ribosomal protein L27
SAUSA300_1602	SAUSA300_1602	CAAAACGUAAAAAAGGCCAUCGUCAACCAUACACUAAAUUAACAAUCGAUAAAAUCAACGCGUAAUUAUUAUGAUUACUGUUGAUAUUACAGUUAAUGAU	......(((.....(((....))).....))).....((((((....(.(((.(((((((.((((((.....))))))))))))).)))).))))))...	SAUSA300_1602	COG2868, DUF464. Possible ribosomal protein?
SAUSA300_1603	rplU	GCAAACGCUUGACUCAAUAACGAAAUGUCACCUAUGUAUGGCGUGACUUAUUAUACAGGAGGUGCAAAGUAUGUUUGCUAUUAUUGAAACAGGUGGAAAA	.....((((((..(((((((.....((.(((((.(((((((.(.....).)))))))..))))))).((((....)))).)))))))..)))))).....	SAUSA300_1603	50S ribosomal protein L21
SAUSA300_1610	folC	AGAUUAUCAAGAAAAAUAUGAUGGUGUGAAGGCAAGAAUUGAACAAUUAAAAGCAUAGGAGUUAGUAACAAUGAAUUACCUAGAGAGCUUGUAUUGGAUA	..(((((((.........)))))))..................((((...((((.((((((((.((....)).)))).))))....))))..))))....	SAUSA300_1610	folylpolyglutamate synthase
SAUSA300_1612	tag	AUCCUAUAUUAAACUCUUAACUUAUAGUAUAAUGAUUGACAAAAUAAGUCAAUGUAUAGGUGGGAAUAAAAUGAAUGAAUGCGCAUUUGGUACUAAAGAU	..............((((..(((((..((((...((((((.......)))))).)))).)))))........(((((......))))).......)))).	SAUSA300_1612	DNA-3-methyladenine glycosidase
SAUSA300_1614	hemL	UUUUCUUCAUUAUAAUAAUUUUAUGAUACGAUAUUAGAUGAAAAUAUUAAAUUAAAAGAGGUUGAUAUAAAUGAAUUUUAGUGAAAGUGAACGUUUACAA	.....(((((((((.(((((((.((((..((((((.......))))))..))))...))))))).))).)))))).....(((((.(....).)))))..	SAUSA300_1614	glutamate-1-semialdehyde aminotransferase
SAUSA300_1652	SAUSA300_1652	CAAAAUCUUUAAUUUUAAAUGGAAAAAUCCAUUAUUAUUUAUUAGAAUGUAAGUGAGGAGGGAUGUACUAAUGUAUAAAAAUAUAUUACUUGGUGUAGAC	....((((((.......((((((....)))))).((((((((......))))))))..)))))).((((((.(((((....)))))...)))))).....	SAUSA300_1652	AANH-like and USP-like superfamily; universal stress protein
SAUSA300_1657	ackA	AUAAAACUGUAUGAAUGAUAAAAUGAAAAAUGAAAUAGUAUAAAAAGCAAACGAUGGAGGAUCAUUACUUAUGUCAAAAUUAAUCUUGGCUAUCAAUGCU	.....(((((........................)))))......((((...(((((.(((((((.....))).........))))...)))))..))))	SAUSA300_1657	acetate kinase
SAUSA300_1664	ezrA	AUUCAUUUUAUAAUUUAUCCUUAAGCAAAAUUACGUUAUAAUAGUAAUGAUAAAUUAGGAGGAGAAGCAUAUGGUGUUAUAUAUCAUUUUGGCAAUAAUU	.(((.((((.(((((((((..........(((((.........)))))))))))))).)))).)))((..(((((((...)))))))....)).......	SAUSA300_1664	Septation ring formation regulator EzrA
SAUSA300_1665	SAUSA300_1665	GAAUUUAUUGCCAUAAUAUUUUCGAAAUUCUAUACUAUUAUAAAAUCUAUGAAAAUAAGAGGUUUUAAAUAUGACAACAAUUAACCCAACAAACUACACA	..(((((..(((.(..((((((((..(((.((((....)))).)))...))))))))..))))..)))))..............................	SAUSA300_1665	GAF domain-containing protein [Signal transduction mechanisms]
SAUSA300_1673	SAUSA300_1673	AUCUUGUUCUAGUAAAAAUAUAGUGAUAAAAUCUAGUUGUUAUAAACAAAUAAGUUAAGUAGGUGGCACAAUGUAUUCAGUGAUUAGUAAGAUUUUGAAU	((((((..(((((...(((((((((.....(((((.(((((((......))))..))).)))))..)))..)))))).....))))))))))).......	SAUSA300_1673	1-acyl-sn-glycerol-3-phosphate acyltransferase [Lipid metabolism]
SAUSA300_1676	sgtA	AUAAUUAACGUUAAAAUAAAAGUCAAAUUGCUUAAAUAUGGUAUACUAUACGUAAUUUAGGAGGUUAAAGAUGACGAAUCAAGACAACAAUCAUCAAUUG	.....................(((.(((..((((((((((..........))).)))))))..)))...(((.....)))..)))...............	SAUSA300_1676	Monofunctional transglycosylase - secondary to mgt/sbtB and pbp2
SAUSA300_1680	acuA	UAUUAAUUAUUGUAAAUUUUCUAUAUAAUGAAUUUAAUACAAUCACGACGUCGAUUGAGGAGUUGAAAAUAUGAAUCAUUUAAAGACGUAUCAAUCCGAA	((((((((((((((.........))))))))..))))))...........((((((((...(((......(((...))).....)))...))))).))).	SAUSA300_1680	acetoin dehydrogenase - all from BLAST hits - no CDD
SAUSA300_1696	dat	AAAACAGUUAUUUAACGCAACUAGUAUUUACUUAGAAGCAAUUUAUUCAUUAUGCGUGGAGGAAUAAUAUAUGGAAAAAAUUUUUUUAAAUGGUGAGUUU	................((..(((((....)).)))..)).....(((((((((...(((((((((..............))))))))).)))))))))..	SAUSA300_1696	D-amino acid aminotransferase
SAUSA300_1703	SAUSA300_1703	GAAAGUCAUCGCUGUUCCUCAAAAAUUAGUCAAUAUUGUAGCUAAAUAAUGUUUUAAGGAGGACUUUGAAAUGAAGUCAAUUACUACAGAUGAAUUAAAA	.....(((((.....((((.((((.(((((..........)))))......)))).)))).((((((.....))))))..........))))).......	SAUSA300_1703	Rhodanese-Like Domain Protein. Could be anything: phosphatase, sulfide dehydrogenases, stress protein, cyanide and arsenate resistance protein, hydrolase or sulfuryltransferase
SAUSA300_1704	leuS	AACGCGGCAAAUGUCGUCCCUAUGUAAAUAGAAUAGUUAGAGGUGUCUUUUUUAUUGAAUAGGAGGAAAUGUGUUGAAUUAUAACCACAAUCAAAUUGAA	....(((((....((.(((.(((...(((((((.((..........)).)))))))..)))))).))....)))))........................	SAUSA300_1704	leucyl tRNA-synthetase
SAUSA300_1711	putA	UGAAAACGCUUUCUCGAAUAUUUUUUUCAUGCUAAACUUAUUGUAAACACAAGGGUUUGGAGGAGUAGCAAUGGCACUAUUAAAGAAUUUUUUUAUCGGA	((((((....((((..((((.....(((...((((((((.((((....))))))))))))..)))..((....))..))))..))))..)))))).....	SAUSA300_1711	proline dehydrogenase
SAUSA300_1717	arsR	AAAACCAAAUUUAAAUUACAUAGUCAUAUCGUGUAAUAUACCAAAGGAACAUAGACAUUCAUCUAUAUAGAUGAUAAUCUAUUUAACGUCUAGGAGGUAU	...(((........(((((((.........)))))))...((...(((..(((((...((((((....))))))...)))))......))).)).)))..	SAUSA300_1717	arsenical resistance operon repressor
SAUSA300_1730	metK	AGUUAGAAGGUCUUUUUUAUUUAGCUCACAGAGAGAGAAUUUUCGUAAUAUAAAUUUAAAGGAGCAAACUAUGUUAAAUAACAAACGAUUAUUUACUUCA	.....((((.((((((..(((((....((..(((.....)))..))....)))))..))))))........((((....))))............)))).	SAUSA300_1730	S-adenosylmethionine synthetase
SAUSA300_1760	epiG	CGAUUAUUGUUAGCAUCAUUAUUUUCGCGAUAGUAACAUUUUUAAAUAAUAAGAAAAGUUGGCGAUUAAAAUGAUAAUUAACGAAUUAAAGUCAUGUAAG	.((((.(((((((.((((((.(..((((.....((((.(((((........))))).))))))))..).))))))..))))))).....)))).......	SAUSA300_1760	lantibiotic epidermin immunity protein G
SAUSA300_1766	epiB	UGUUAAGAUUACAGCAAAUAGAGCCUGAAAGGGCUCUAUUUGUCUAUUCAAAUAUGUGAGGUGCUUACAAAUGAACACUAUUUACGAACCGUCAAGUAUU	......((.((..(((((((((((((....))))))))))))).)).)).(((((.((((((......(((((.....)))))....))).))).)))))	SAUSA300_1766	lantibiotic epidermin biosynthesis protein EpiB
SAUSA300_1799	SAUSA300_1799	CUAAGAUUUAAAAAUAUAAUAACUCAAUGUAUAAUAGUUAAUACACGUAAAAAUGAAUUGGAGCGAUUUGAUGGAACAAAGGACGCGACUAGCUUUAUUA	...........................(((((........)))))......((((((((((.(((.((((......))))...)))..)))).)))))).	SAUSA300_1799	AirS Histidine Kinase
SAUSA300_1847	SAUSA300_1847	AUUAUGUAUCCAACCUCUAUUCAUUUUUAUGCUUAUGAAUAGGAUAGGGCAAUAGAUUAGGGGGGAUUGUAUGAUUAAACGAUAUUUGCAAUUUGUUAAG	.............(((((((((((..........))))))))...)))..((((((((.(.(((.(((((........))))).))).)))))))))...	SAUSA300_1847	ABC Permease. Flippase? Lipid A transporter?
SAUSA300_1848	SAUSA300_1848	UUUAUAUAAUACUAUUUCUGAAAUAUGCUAUAAUUUAUAAUGGUUAAAUUAACAGAAGGUGGUGUGGAGUAUGGUCAGAGAAUCCAUACCUAAAGAAGGG	........((((((((((((......(((((........)))))........))))).)))))))((.((((((.........)))))))).........	SAUSA300_1848	Uncharacterized protein associated with RNAses G and E
SAUSA300_1850	SAUSA300_1850	AAGUUAAUUUAGUUAUUUGCGAAAUUGGAUUAUAAUAGUAUAUAUAAUAUUAUGAAAUGAGUGAACUGAUAUGGACACUGCAACACAUAUCGCAAUUGGG	............(((.((((((...((..((((((((..........))))))))..((((((..(......)..)))).))...))..)))))).))).	SAUSA300_1850	Predicted membrane-bound metal-dependent hydrolase (DUF457). May act as phospholipase
SAUSA300_1856	SAUSA300_1856	UUGUAUGUUUAAUCACUGAUUUACUUGUCUAUAGUAAUUAUAUCAAUGAUAUAUAGAAAGGUGAUUUGCAAUGACUAAAAAAGUAGCAAUUAUUCUAGCA	((((((.((((.(((.((..((((((.((((((...(((((....))))).)))))).))))))....)).))).))))...)).))))...........	SAUSA300_1856	PfpI intracellular protease. General Stress Protein 18
SAUSA300_1864	SAUSA300_1864	UUUUUAUAAUUGGAUAAAUACUAAUAGUUACUUUAUAAAACAUUACAUAGAGAAAGGUUAAGGAGUGCACAUGUCGAAAAAGGAUCACUCUUCUUCAAAA	.........(((((.......((((..((.((((((..........))))))))..)))).((((((.....(((.......)))))))))..)))))..	SAUSA300_1864	membrane protein - similar to Virulence factor BrkB from pertussis. Listed as ribonuclease BN, but original E. coli papers on this might have been wrong
SAUSA300_1872	SAUSA300_1872	CCAAACUAUACAUCAUUAGCGCCUAUGCUUGAACAAUUAAACCGUUCGUUUGAAGGAGGUCAAUCAUAAUAUGCAUGAAUUGACUAUUUAUCAUUUUAUG	((..........(((..((((....)))))))....((((((.....)))))).)).((((((((((.......))).)))))))...............	SAUSA300_1872	cobyric acid synthase
SAUSA300_1883	putP	UAAACAUUUAUCUUUAUGUAUAAUGUUUUCAAGUAACUAAAUUAUAAAUUAAAUAAAGGGAGUGUUUAUCAUGCUUACAAUGGGGACAGCAUUAAGUCAA	(((((((((.(((((((.((((((................))))))......))))))))))))))))....(((((...((....))....)))))...	SAUSA300_1883	high affinity proline permease
SAUSA300_1900	ppaC	GUAGAACAACACGUUUAAAUCGUGCUAAAAUAAUUAUAAAGAAUACAAUUUACAAGGGAGAUAUUUGACAAUGGCUAAAACAUAUAUUUUCGGACAUAAG	(((((....((((.......))))........(((......)))....)))))...((((((((.((.............)).)))))))).........	SAUSA300_1900	putative manganese-dependent inorganic pyrophosphatase
SAUSA300_1907	SAUSA300_1907	UUAGUAAAUAGCUUUAGGUCUUAAAGUUAUAAAAAACGAAUGAAUAAUUUUAUUGGGAUGAGUGACCUAUAUGAACAAGAUUACUUAUUUAAAUGAAUUA	.......((((((((((...))))))))))..................((((((..(((((((((.((.........)).)))))))))..))))))...	SAUSA300_1907	DUF 1700 membrane protein
SAUSA300_1938	SAUSA300_1938	CAGAUAGUAAAGUAUCAGCAAAUGGAUUUUCAAGAUUCCUUUUUUAAUACAAAAAAUAGGAGGUCAUAAAAUGACUAUAAAUUUAUCGGAAACAUUCGCA	..((((......)))).((.((((...((((.....(((((((((......))))).))))((((((...))))))...........)))).)))).)).	SAUSA300_1938	phi77 ORF006-like protein, putative capsid protein
SAUSA300_1945	SAUSA300_1945	UUAUGAUGACGGCUAAUGAUGAUGUAGAGGCGCCGAGUGAUUACGUCUUUCGAGCGGAGGUAAGUGAGUGAUGUGGAUUACUAUGACUAUUGUAUUUGCU	.........(.(((...((.(((((((..((.....))..)))))))..)).))).).(((((((((((.(((.(.....)))).)))....))))))))	SAUSA300_1945	phi77 ORF071-like protein
SAUSA300_1956	SAUSA300_1956	AGAUGAAAACCUUGAGAAAGACAGAGAAGCUUUUAUUAAGCGUCUAAAUAGCAAAUGGGAGUGAUUGAAAAUGGAUGCAUUUGAUAAAUACUAUCUAUUU	(((((.....((((((((((.(......)))))).)))))))))).......(((((((((((.(((.(((((....)))))..))).)))).)))))))	SAUSA300_1956	hypothetical protein
SAUSA300_1969	SAUSA300_1969	GUUUUUUUCGUAAAAAAACUUUACUAUGAUAUGAAAAUUUCGUAUAAUAAGAAAAAAGGAGGUAAGUAAUAUGAACAAAGAAAGAAAUAUUAUUAUAGCC	.(((((((((((((.....)))))....((((((.....)))))).....))))))))..(((.((((((((..............))))))))...)))	SAUSA300_1969	phi77 ORF011-like protein, phage transcriptional repressor
SAUSA300_1973	SAUSA300_1973	UAGAAAGUAUGUAAUUUAGGGACCCAUUAGGGACUCCAAACCCAAUAAAUACUGUUGUUACAAGGUUUCUAUGUAUCCAAACUGGGGGCAAUAUAAACGC	((((((.(.(((((.....((((((....)))..))).....(((((.....)))))))))).).))))))(((..((.....))..)))..........	SAUSA300_1973	truncated beta-hemolysin
SAUSA300_1976	SAUSA300_1976	UUAAAUUAUGUUUAAGAAUAAAAAUUAUGUUUAUAUAAAUAUAUAUACUACUUUGAAAGGUGUGAGCUUAAUGACAACUUUUAGUGAAAAAGAAAAAAUU	......((((((((.(((((.......)))))...)))))))).......(.(((((((.(((.(......).))).))))))).)..............	SAUSA300_1976	succinyl-diaminopimelate desuccinylase
SAUSA300_1984	SAUSA300_1984	UUAAUUAAGUUUUGUAACUUCAAGUUAUUUACGAUAAAAUAAAUUAUAAACAAAUAUUUGGAGGAAAAUUAUGACAAGAUUAUGGGCAUCAUUGCUAACU	.......((((((((..((((((((.((((...((((......))))....))))))))))))..........))))))))...((((....))))....	SAUSA300_1984	CAA-X Processing Protease
SAUSA300_1996	amt	UAAUAAAACUUAACGCAUUUUUGCUUUUUAUAAAUUGUCAGAUUAUUAUGAAAAAAAGGGAGUGGUAAGUAUGAAUCUUAACGAUACGAUAUUUAUGUUU	.......(((((.(((.(((((..((((((((((((....)))..)))))))))..)))))))).)))))..............................	SAUSA300_1996	ammonium transporter
SAUSA300_2005	SAUSA300_2005	AAUCAUUUUUAUGAAUGAAAAGCAUAAUAUAGGAGAAUCAACAUUGAUAAAGAUAAAUAAUUUAGAUGAAAUGAAUCAAUUUGCUAUAUUUUUAGUUGAG	..((((((....))))))...................((((((..((((.((.(((((.(((((.......)))))..))))))).))))..).))))).	SAUSA300_2005	Predicted ATPase or kinase
SAUSA300_2013	leuD	AUCCCCUGCUAUGGCAGCAGCAGCAGCUAUUCAUGGUAAAUUUGUGGACGUAAGAAAGGUGGUUGUUUAAAUGGCAGCAAUCAAACCUAUUACAACAUAU	......((((((((.(((.......)))..))))))))....((((...((((...(((((((((((........)))))))..)))).))))..)))).	SAUSA300_2013	3-isopropylmalate dehydratase, small subunit
SAUSA300_2029	SAUSA300_2029	AUUAACUUAAAAUACGCAAGAAGUGAAGAUGCAAAUAAAUUGAAAUCAUGGUAUUUAAGAGGUGAAAAUGAUGAGGGAUUAUAAUUUUAUGUCACCACAC	.....((((((.(((.((.((..(.((.((....))...)).)..)).))))))))))).(((((((((.((((....)))).))))....)))))....	SAUSA300_2029	Membrane Protein. DUF304: membrane-flanked domain-containing protein/PH domain protein
SAUSA300_2034	kdpA	UAGUUUUGUAUUUAUUUUAUGCCUUAAUUCGUAGUGAAAAAUUUUAGAAAUAUAUUAAGUGAGGGUUAUCAUGGAAAUAAUUUUGUUUCUAACAAUGAUG	.....................(((((.....(((((........((....)))))))..)))))..(((((((((((((....)))))))....))))))	SAUSA300_2034	Potassium transporter, A subunit
SAUSA300_2045	SAUSA300_2045	AUUUAAAGAAGGUAUUUCACAAUUAUUGUCACCUAUCUUAUAAAAUAGAAAUAUGAGGAGUGUAACUUUAAUGCAACAAUCAGACGUCAUUAGUGCUGCC	..........((((...((((((...((((.....(((((((.........)))))))..((((.......)))).......))))..))).))).))))	SAUSA300_2045	Metal dependent phosphohydrolases with conserved 'HD' motif
SAUSA300_2054	fabZ	GCAAUUAGGUGCAGACAUUGAACGUAUUAACGAUUAAUUCAGUAAAUUAAUAUAAUGGAGGAUUUCAACCAUGGAAACAAUUUUUGAUUAUAACCAAAUU	.......(((...((.(((((.(((....))).)))))))..........((((((.((((((........((....)))))))).))))))))).....	SAUSA300_2054	(3R)-hydroxymyristoyl-[acyl carrier protein] dehydratase
SAUSA300_2062	atpF	GGUCCUAACCUCGUCGUUUUUUUCUAUAUAACACUAGCGAUUAUUUUAAUGAAAGGAGUGUCAUGAACCCGUGACUGAAACAGCUAACUUAUUCGUUCUU	(((....)))..((((((.................))))))......((((((..((((((((((....))))))...........)))).))))))...	SAUSA300_2062	ATP synthase F0 subunit B
SAUSA300_2075	rho	AGUUAUUUAUGCAUUGUCAUGCCUAUCUAUUACUUACUAACUAAAAAAUAAUGAAAUGGGUGUAAACUAUAUGCCUGAAAGAGAACGUACAUCUCCUCAG	.....((((.((((.((.((((((((.(((((.((..........)).)))))..))))))))..))...)))).)))).((((.......)))).....	SAUSA300_2075	Transcription termination factor
SAUSA300_2091	deoD	AAAAAUUCGCAAAAAAGGGAAACAAAUGUUAUCUUAAAAUUAUUAAUGAAUAUUAAGGAGAAGAUAACAAAUGACAAAAGGUACACCACAUAUUCAACCA	................((....((..(((((((((....((.(((((....))))).)).)))))))))..))......((....))..........)).	SAUSA300_2091	purine nucleoside phosphorylase
SAUSA300_2113	SAUSA300_2113	UUCGUAUGACAGUGAUGUAAAUGAUUGGUAUAAUGGGUAUUAUGGAAAAAUAUUACCCGGAGGAGAUGUUAUGGAUUUUUCCAACUUUUUUCAAAACCUC	.((((...(((....)))..))))..(((.....(((((.(((......))).))))).(((((((.((..((((....)))))))))))))...)))..	SAUSA300_2113	COG 1624. C-term DisA bacterial checkpoint controller nucleotide-binding domain (E-60). All BLAST hits are for permease, does have some TMHMM in the N terminus
SAUSA300_2136	SAUSA300_2136	CGCUACUUGACAAUGAUAAUUGUUAUCAAUAAAAUAAUAAAUGAAGUUAUACAUAUUAAGGAGUGGAACGAUGAGAGGUCUAAAAACUUUUAGUAUAUUG	((((.(((((..(((((((((.((((..........))))....)))))).))).))))).))))......((((((.........))))))........	SAUSA300_2136	iron transport iron-binding protein
SAUSA300_2148	SAUSA300_2148	AAUCAACUAAAGGACAUUUUUAAUCACAUCCUUUAUACUUAUAUAAAAGACAUGAAUGGGAGUUAAAAGUGUGAAGAAAAUUUUUGUAAUUAUUACGACA	.............(((((((((((....((((((((.(((......)))..))))..)))))))))))))))...........(((((.....)))))..	SAUSA300_2148	Cell Surface, Alpha-beta hydrolase
SAUSA300_2150	lacE	UAAUGACAACAAUUUUACUGAAAGAUUUAAUGAAGCAUUUAUUAGAAUUUUAUAAAAGAGGGUGAUGACAAUGAUGCAAAAAUUGAUCGCACAAAUUGAA	.........(..(((((.(((((..((((((((.....)))))))).))))))))))..).(((.(((((((.........)))).))))))........	SAUSA300_2150	PTS system, lactose specific IIBC component
SAUSA300_2151	lacF	AAAUAAAGUAUUAAAAGAUACUGCGACAUCUUGGAAACAAAGAAAAUAAGUUUAAAAGGGGAUUAAUGCUAUGAAUAGAGAAGAAGUCCAAUUAUUAGGU	......((((((....))))))......(((((....).)))).......(((((((..(((((..(.(((....)))...)..)))))..)).))))).	SAUSA300_2151	PTS system, lactose specific IIA component
SAUSA300_2184	SAUSA300_2184	AAGCUCAUAAAUUCUCAGCUUCAGCAGCAGAAGCUAUUGAUGCUAAAGGUGGAGCACACGAGGUGAUCUAAUGAUUCAAACCCUUGUGAACUUCUUUAGA	..((((....((..(.(((.((((.(((....))).)))).))).)..)).)))).((((((((((((....)).)))...)))))))............	SAUSA300_2184	protein translocase
SAUSA300_2197	rplP	GCGUUAAAGUAUGGAUUUAUCGUGGAGAAGUUCUUCCUACUAAGAACACUAGUGGAGGAGGAAAAUAAUAAUGUUACUACCAAAACGUGUAAAAUAUCGU	(((((......(((......(((.......((((((((((((.......))))..)))))))).......)))......))).)))))............	SAUSA300_2197	50S ribosomal protein L16
SAUSA300_2237	SAUSA300_2237	UUUCAUAGAAUAGUAGUAUAUUAAUGAGUAAUGAUUCAAAGGAAAGGUGAAAGAUUUGAAGAUAAUAGAUGUGCUUUUGAAAAAUAUAUCUCAGGUUGUG	.(((((..((((......))))..(((((....)))))........))))).(((((((.((((.((......(....).....)))))))))))))...	SAUSA300_2237	urease transport protein
SAUSA300_2246	SAUSA300_2246	UAAAUAGUUAAUCACUUGUAUUUCAUAUACCUAUGAAGAAUAGUUUAUAGUUUUAAGUGGGAGGGAUAUUAUGAUUUUAGAUAAUGUGAAUCCAAAUGAU	..........((((.(((...(((((((.(((((..(((((........)))))..))))).(((((......))))).....)))))))..))).))))	SAUSA300_2246	influences sarR and agr expression
SAUSA300_2249	ssaA	ACAUUAAUUUUGUCACACGGACAUUACGAAAAUAUUUUAGAUUUAAAAUUUUUAGGAGGAUAUUUUUAAAAUGAAGAAAAUCGCUACAGCUACUAUCGCA	.((((.....((((.....))))....(((((((((((....((((.....)))).)))))))))))..)))).........((....))..........	SAUSA300_2249	SsaA-like protein with C-terminal CHAP, amidase domain. Also labelled as staphyloxanthin biosynthesis protein
SAUSA300_2256	SAUSA300_2256	AAUCGUAAUAUUAGCGAUUGUAGUGGCAUAUUUUUUAUUGUCUAAGUAAGAAAAAUGAGGUUUUGUCUAUAUGAAGAAGAAUUUCAAGUUACGCAUUUCA	((((((.......))))))...(((((...(((((((((.....)))))))))..(((((((((.((.....))...))))))))).)))))........	SAUSA300_2256	Beta- N-acetylglucosaminidase, Autolysin E, LytD
SAUSA300_2273	SAUSA300_2273	AGCCUCGGCAACAUCUCGAAUGUGCCAAUUCCAGUAACCGUAAUGGUUUGAAGAUAAGCAGGUAAAGCACAUGAAAACCUCUUUCUUCAUCGUUUGUGAG	.((....))....((.((((((.............((((.....))))((((((.(((.((((....(....)...))))))))))))).)))))).)).	SAUSA300_2273	Na+/H+ antiporter
SAUSA300_2296	SAUSA300_2296	UUUUUUGGCAAAGAAUGUAGGGGAUAGACAAUCAUUGGAUACAUAAAAUAUAUAAAGGUAGGUUAAGACAUUGAUUAGAAACCGUGUUAUGAAUAGCGUU	.......((.....(((((...(((.....)))......)))))......(((((.(((.((((((....))))))....)))...)))))....))...	SAUSA300_2296	esterase - lipid metabolism
SAUSA300_2304	SAUSA300_2304	UUUCUCCUUGCUUUAAUAAAUUAAAUCAUCUACAUUUAUAUUUAAUAUUUAUUAUAAGCGAGGUGUCAGUAUGUUAUUGAAUUUAUUAUUAAUAUUUAUA	.....(((((((((((((((((((((.............)))))..)))))))).))))))))..((((((...))))))....................	SAUSA300_2304	membrane protein. Similar to proteins that bind SAM (AdoMet), facilitate VancR, and may have a role in murein synthesis
SAUSA300_2307	SAUSA300_2307	UUGUUCAUAUUGAGUUCAUAUUUCAACCUUAUACUGACGCUAAAGAAGAAAUAGGGAGAAGUGAAUCGAUAUGAAAUUAGCGAUAAAAGAGAUUAUGUUU	...((((((((((.(((((.((((..(((....((..(......).))....))))))).))))))))))))))).........................	SAUSA300_2307	Heme transport protein
SAUSA300_2310	SAUSA300_2310	ACCAUUCAACAAAAUUUAAAUAUAUCGAUGGUCAUUUAUGGUUUAAUAAUUUUGAAGGAGGCAUUAACCUAUGAUGAAACUCAAUUUAUUUAUCAAUGCA	.((.(((((......((((((.(((.(((....))).))))))))).....)))))))..((((.......(((((((..........))))))))))).	SAUSA300_2310	LytTR
SAUSA300_2322	SAUSA300_2322	UUCAUCAAUACGUUCAUUAAUAGACAAAUACACCCACAUUGUUCAAUAACACAAGGAGGUUGAUUUAUUUUUGAAAGAAGAUAGGCGAAUUAGAAAGACA	(((..(.((...((((..((((((((.....(((..(.((((........)))))..))))).))))))..)))).....)).)..)))...........	SAUSA300_2322	TetR Transcriptional Regulator
SAUSA300_2327	SAUSA300_2327	AUACUAACAGUCCUCUUGUGUUUAGUUUCUUACGUUAAAGGCUAUUUAUAUCAUAAGGAGAUGAUUUGUAAUGAGUAACUCACAAGCAAUUCAAGCAAUU	.........(((..((((((..((((((..........)))))).......))))))..)))((.((((..((((...))))...)))).))........	SAUSA300_2327	general stress protein 26 - pyridoxamine 5'-phosphate oxidase family protein
SAUSA300_2329	gltT	UAAUUUUUUAUAGAUAAUUAUCAAUUUUCUGAUAUAAUUGAGUGAUGUCAGAUGAAGGGGAGUUUGUACUAUGGCUCUAUUCAAGAGAAAAAUUAGCCUA	(((((((((..................((((((((.........))))))))((((..((((((........)))))).))))...))))))))).....	SAUSA300_2329	DAACS family dicarboxylate/amino acid:sodium (Na+) or proton (H+) symporter
SAUSA300_2347	nirR	AUUAUAAUGUGAUUCUUUUCACAAAAACAAAAUGAUUUGGUAUACAAUACGUGUGAAAGGGUUGGUAAAUGUGAAUGGGAAUAUCAUUGUUGCACAUGGC	...((((((..((((((((((((....(((.....(((..(((((.....)))))..))).))).....)))))).))))))..))))))..........	SAUSA300_2347	nitrite reductase transcriptional regulator NirR
SAUSA300_2356	fmhA	AUAAAAUAAAAAAAUAGCAUUAUUAAUAAAUUCAAAAAUUAUAGUUCAAUUCAGAGAGGGAUGGGAUAAAAUGAACUUUGUAACGUUGACUUCGGAUGAG	..................................................(((..((((((((..(((((......)))))..))))..))))...))).	SAUSA300_2356	Peptidoglycan interpeptide bridge formation enzyme
SAUSA300_2357	SAUSA300_2357	GGGUGGUAUGCUUUAUUAUUUCAAUUAUCCAAGGUAUCUAUGAAUCUUAUAUUGAAAGAGGGUAUCGCUCAUGAUUCAAUUGAACAAUAUCCAUAAAUCA	(((((((((.(((.....(((((((.....(((((........)))))..)))))))))).))))))))).((.(((....)))))..............	SAUSA300_2357	ABC-type polar amino acid transport system, ATPase component
SAUSA300_2363	SAUSA300_2363	AAAAACGUUGUAAAAUUAAAAUGAAUCAUUCAUAAUAUUGUUACUAUACUAAUUCAAGGUGGUUCAACGCAUGUCUCAUAAUGAAAAUCUUAAAUUGGCG	.........((((...((..((((.....))))..))...))))....((((((.(((((..((((...............)))).))))).))))))..	SAUSA300_2363	Predicted Co/Zn/Cd cation transporter
SAUSA300_2389	SAUSA300_2389	UAUGAUAUUGUUUCUUAAUAUAUCAUAUUAAAAAUUUGUUUUUCUUAAACAUAGGAGGCUUAUCUAAUUCAUGGACACAUCAAAACAAUUUAGAGGUGAC	...((((..((((((((...................(((((.....))))))))))))).))))...........(((.((...........)).)))..	SAUSA300_2389	MFS drug transporter, EmrB/QacA subfamily
SAUSA300_2390	opuCd	CUGCUGUCGUCGCAGAAGAAUUUUUGAAAAAACACCACUAUUUUGAUAAACAGAAAGGUGGUCAUAAGUAAUGGAAGGUAAUUUAUUACAGCAAUUAUUC	((((.......))))..((((..(((.......((((((.(((((.....))))).)))))).....((((((((......))))))))..)))..))))	SAUSA300_2390	glycine betaine/carnitine/choline ABC transporter permease protein
SAUSA300_2392	opuCb	CUGCGUCCUCAAAAGUGCAUGAGCAACACACUACUAAUGUCAAAGUACGUGACAUAGGAGAUGAUAAAUCAUGAUUGAGUUCCUACAUGAACAUGGUGGA	.......(((((.....(((((......((((.((.((((((.......)))))).)))).)).....))))).))))).(((..(((....)))..)))	SAUSA300_2392	glycine betaine/carnitine/choline ABC transporter permease protein
SAUSA300_2395	SAUSA300_2395	UAUUAUUAUAAUAAGCGUAUAAUUGUCGCAUAUUAUUUUUUGUAUUUUUGGCAAUAACGAAGGAGUAUUUAUGAAUAAAGACAAGCAAUUGCACAACGAC	..............(((.....(((((.((((...(((((((((((......))).)))))))).....))))......))))).....)))........	SAUSA300_2395	amino acid permease
SAUSA300_2397	SAUSA300_2397	CACAUUUUUUAAUAAAUCGUUAUUCUAAGGGAAAUGAAUAUCGGAAAUUUUGUUUGAAAGGAGUUUUAAAUUGUCAAUCAUGCGACUAUUUACAUUCAUU	.....((((.(((((((((.(((((..........))))).)))....)))))).)))).((((..(((((.(((........))).))))).))))...	SAUSA300_2397	MFS Transporter. CDD-Arabinose efflux permease; Most BLAST hits are for chloramphenicol resistance protein DHA1
SAUSA300_2410	SAUSA300_2410	AGUAUCAUUCACACAAUCACAGUAUGAAUUACCAUUCAAUGAAAUGCAGUAUAAAUAAAGGAGCAAUUAGAUGUUCAAAUUUAUCUUAAAACGUAUUGCG	.(((..(((((.((.......)).)))))))).............(((((((..(((((.(((((......)))))...)))))........))))))).	SAUSA300_2410	oligopeptide permease, peptide binding protein
SAUSA300_2424	SAUSA300_2424	AAAUAAUUUUUCGCUUUAGUUGUAAAUAUUAAAAACUGAGUCAAUAUUAAAAAUAUAAGGUGGAGAAAUGAUGAUUCAUUCAAAGAAAUUAACGCUCGGU	......(((((((((((((((...((((((............))))))...))).))))))))))))....(((.....)))..................	SAUSA300_2424	staphylococcal tandem lipoprotein - DUF576
SAUSA300_2428	SAUSA300_2428	CUUUGUACAAUAUGGAAAUUUUAAAGAUUUUAAAGAUUAUAAAAAUGGUGAUAUUUCAUAUAAUCCUAAUGUGCCAAGUUAUUCUGCAAAGUAUCAAUUG	(((((((.((((..((((((.....))))))...(((((((.(((((....)))))..)))))))..............)))).))))))).........	SAUSA300_2428	staphylococcal tandem lipoprotein - DUF576
SAUSA300_2461	SAUSA300_2461	CAAUUCAUUUUCUUUUCUGGUAUACUUUUUAUACUAACUUAUAGAAAAAUAGAAAAAGAGGCGAUGCAUAAUGGCAUUUCACGAUAAAACAGCAACACAA	...(((.(((((((((((((((((.....)))))).......)))))...)))))).)))..(((((......)))))......................	SAUSA300_2461	ring-cleavage extradiol dioxygenase
SAUSA300_2462	frp	ACUUUAGUCUUUUUAAAACAUGAAGUAUAAUUUGUAUAGCAAUAAAUAUAAAAAUGGGAGGCUAUGUUCAAUGAGCAAUAUGAAUCAAACAAUUAUGGAU	....((((((((......(((....((((.(((((......)))))))))...)))))))))))(((((...))))).......................	SAUSA300_2462	NAD(P)H-flavin oxidoreductase/nitroreductase
SAUSA300_2463	ddh	GAAUUUUGGGAAAUUUAGUGUUAUAAUAUAUUUGUGAUAUUUUUCACAAUUAAAUUGUGGCGUGAUUUUAAUGUGCAUAAUCUUUAAUUUCACUCAUUUA	......((((.........((((((((.((.((((((......)))))).)).))))))))..((..((((.(........).))))..)).))))....	SAUSA300_2463	D-lactate dehydrogenase
SAUSA300_2464	SAUSA300_2464	GACAAACUUCAUUGCUUGUCAUGAGAUGGAUAUAAUGAAGACGACUAAAAGAGCAAUGAGGAGGAUAAUCAUGGUUAAGGCUAUUGCGGUAGAUAUGGAC	......(((((((((((......((.((..(.......)..)).))....))))))))))).......(((((.(((..((....))..))).)))))..	SAUSA300_2464	Haloacid dehalogenase-like hydrolase
SAUSA300_2465	SAUSA300_2465	GUGAAAGAAUUUUUAAAAAUACAAUUAAAUAUCGGUGUAAUAAAUCCCUUUAUACAUAGGAGUUGUAUACAUGAAACUAAAUAACUAUUCUUUAAAAGUU	...((((((((((((...((((((((...(((..((((((.........)))))))))..))))))))...)))))..........))))))).......	SAUSA300_2465	ABC transporter ATP-binding protein
SAUSA300_2472	SAUSA300_2472	UUUUCUCAUUUCACUCUUUCUUAAAAGUCGAUAUAAUGAAUUAAAUCAUUAUCAUACACCGACAUAUUUUAUGUUGUUGGUGUUAAGUUUUAAAGGGGUG	...........((((((((..(((((......(((((((......)))))))...(((((((((..........)))))))))....)))))))))))))	SAUSA300_2472	DMT (Drug/Metabolite Transporter). EamA family
SAUSA300_2479	cidA	UUAUAUUGUGUACGCCAUCUUUAUAAUAGUUAUUGUAACAAUUUAGACAUAUUUAGAAAGGGAUGGCGCCAUGCACAAAGUCCAAUUAAUAAUCAAACUA	.....(((((((((((((((((......((((...))))..((((((....)))))).))))))))))...)))))))......................	SAUSA300_2479	Holin-like protein cidA
SAUSA300_2482	SAUSA300_2482	UGUUUUCUAAAAAAAAUUUGUUAUCAUAAUUAACGUUGAAUAAAGAAAAAAAUUAACUUGGGAGAUAAAAAUGGAAUAUAAAAAGAUACUAAUUCGUUUA	(((((((((..........((((.......))))(((((.............))))).))))))))).(((((((.((...........)).))))))).	SAUSA300_2482	SsaA-like protein with C-terminal CHAP, amidase domain. Also labelled as staphyloxanthin biosynthesis protein
SAUSA300_2526	pyrD	AAAGAAUAUAUUUCACAUAUAUUAAGUUGAGGAUAGUAAGCCUCAAAUAUAAUGAAAUAGGAGCAUACUCAUGUACAAAUUAAUUAAACCUUUCUUAUUC	.(((((..(((((((..((((((....(((((........))))))))))).))))))).(((....))).....................)))))....	SAUSA300_2526	dihydroorotate dehydrogenase
SAUSA300_2546	betB	AUUUCUAUGCUAACAUAAGUUUGUAAAAUUCGUUAAAUAAAAAUUUAACAAACUUAACGGAGGUUGUUGAAUGGAACUUUUAAAACAUUUAUCUCAGCGU	......((((.....(((((((((.(((((..(.....)..))))).)))))))))...(((((....(((((............)))))))))).))))	SAUSA300_2546	Glycine betaine aldehyde dehydrogenase
SAUSA300_2565	clfB	AGCAAUUGAUAUAAUUCUUAUUUCAUUAUACAAUUUAGACUAAUCUAGAAAUUGAAAUGGAGUAAUAUUUUUGAAAAAAAGAAUUGAUUAUUUGUCGAAU	.((((.((((.((((((.(((((((((.((...((((((....))))))...)).)))))))))....((((....)))))))))))))).)))).....	SAUSA300_2565	clumping factor B
SAUSA300_2566	arcR	AUGUUUCUCCGUUGAUUCAAAUGAAAAAGUUGUCUGCUGACACUUUGCAAGGUUUGAAGGAGUUUAACUUAUGACAGAAAACUUUAUUUUGGGUAGAAAU	..((((((((.....(((((((...(((((.(((....)))))))).....)))))))(((((((.............)))))))......)).))))))	SAUSA300_2566	CRP/CAP protein with HTH and cAMP binding domain
SAUSA300_2572	aur	UUACUUUUCUGAAAAAUUAAAUUAAUAUUUUAUUUAUAAGCUGUUUUUAAGAUUUCAGGAGGAAUGAAAUGUGAGGAAAUUUUCAAGAUAUGCAUUUACA	......((((((((..(((((..((((.((((....)))).)))))))))..)))))))).(((((.....(((((....))))).......)))))...	SAUSA300_2572	zinc metalloproteinase aureolysin
SAUSA300_2576	SAUSA300_2576	CUAGUAACGGUAAUUAUUCUUUUUUUUAGUAUCGAGAAUACGCUUACAAUAUAGAAAAGGAGAUGAUUUUAUGAAAAUUGUAGCUAUUACCUCAUGCCCA	.((((.(((((((((((.(((((((((.((((.(((......)))...)))).)))))))))))))))........))))).))))..............	SAUSA300_2576	fructose-specific IIABC component
SAUSA300_2585	SAUSA300_2585	CCUACCAUUGCAAGUUGGUUUGUUAAUUUUUACAACAUUAUUUUGGAAGACAAGUUUGGGAGAGUUCAACAUGCUGAAAAACAAAACAUUUAAAGUUACU	.......(((....(..((.(((((((((((....((....((((.....))))..)).))))))).)))).))..)....)))................	SAUSA300_2585	Secondary Sec system accessory secretory protein
SAUSA300_2588	SAUSA300_2588	AUAUAGGAUUUUAAUAAUUAGUGAUGAACCCUUAGUCUUUUUAAUGUUUUUGAUAUAAAAGAGGUGCAACAUGUUAAAACUUUUACAACAAUACGAAUAU	...((((((((((((.....(((.((.(((.....((((((..(((((...)))))))))))))).)).)))))))))).)))))...............	SAUSA300_2588	Secondary Sec System
SAUSA300_2598	cap1A	AACUAGAUAUAAUUGUCCGAUUUAUAAAACAUACAUAAUGAAUACAAUGAUUGAUUAUGUGGAGGAAACCAUGAAAGAAAAGUUUGAUUUAGUAAAACUA	.(((((((..((((...(..(((((......((((((((.(((......))).))))))))..(....).))))).)...))))..))))))).......	SAUSA300_2598	capsular polysaccharide biosynthesis protein Cap1
SAUSA300_2604	SAUSA300_2604	ACGACACCAACAUAUUUUAACUAUGAAUGCUGUGAUGGUACUAAAGUUGCGAACUCGUUAUAGAUAAGUAGUGGAUAAUCACAAUACGAAAUCAAAAAUA	............((((...(((((.....((((((((((.(.........).)).))))))))....))))).)))).......................	SAUSA300_2604	No domains, no homologies - small
SAUSA300_2622	SAUSA300_2622	AAUAUGCGUAUUGACGCUUUAUUUUAAAAAUUAACAUGCUUAUAACAUGUUUAUAGAAGGAGAUUAACCUAUGAACUAUCAAGUUCUUUUAUAUUAUAAA	.....((((....))))...............((((((.......))))))(((((((((((((.............)))...)))))))))).......	SAUSA300_2622	putative rhodanese-related sulfurtransferase
SAUSA300_2623	pcp	UAACCUGAUAUGUUUUUAAUUAUGCGCGUGUUAUACUAAAUUAAAUUUUAAUACUGCGGGGUGUCUUAAAAUGCACAUUUUAGUAACAGGGUUUGCGCCU	...((((.(((.............(((((((((...............)))))).)))..((((........))))......))).))))..........	SAUSA300_2623	pyrrolidone-carboxylate peptidase, Removes pyroglutamate (pGlu) from the N-terminal end of specialized proteins. The N-terminal pGlu protects these proteins from proteolysis by other proteases until the pGlu is removed by a PGP.
SAUSA300_2625	SAUSA300_2625	UACAAUAAAAGAUAGUUGACGAAAAGUUCUCAAUGUACUAUCUUAUUAUGUAAGAUAGUAGGUGAUUAAAAUGUCAGUGUCAGAUCAGAUUAUGAAAGGU	..........((((.((((((.....(..(((.(.(((((((((((...))))))))))).))))..)...))))))))))...(((.....))).....	SAUSA300_2625	transcriptional regulator, PadR family - aureus lacks phenolic acid decarboxylase padC which is regulated by PadR
SAUSA300_2636	SAUSA300_2636	CAGCUGGUUUAUUAGGUGGCGCCUAUUAUUUAAAACGUCGUGAAGAAAAAGGUAAAUAAAUAAGCCUUAUGUGCUAAACUCAAUAUGUAUUUCCUACCAA	.(((.(((((((((((.....)))).((((((.....((.....))......)))))).)))))))......))).........................	SAUSA300_2636	integrase/recombinase
SAUSA300_2640	SAUSA300_2640	GUGACUUGAUUUAACUUUAUCUGAUAGUCUGAUUGUAAUGAUUGUACUAAUUGACUGGAGGCGUAUGUAAUUGAAUCUGAGUAAACAAAUUAAAAAGUAU	((.(((((((((((...(((((..(((((.(((((((.......))).)))))))))..)).))).....))))))).))))..))..............	SAUSA300_2640	XRE Regulator Protein - Monocistronic - large no-domain C-terminus
SAUSA300_2641	SAUSA300_2641	UAGUUUGGAAAAUGCGUGAUAAUUAGUUGUAUUCAGUUAUUAAGUAAUAAAUUAUUGGAGGCAGAACAUCAUGAAAUUAACAUUAAUGAAAUUUUUUGUG	..............((((((......((((.((((((.(((.(....).))).)))))).))))...))))))......(((..((......))..))).	SAUSA300_2641	Membrane protein. No homology, DUF3147
SAUSA300_2642	SAUSA300_2642	AAUUUAAGUUUUACACUUUGUGUGAAUGAUACGUUUUGUAUUGAAUUAAUUAUAGAAAGGUACGUUGAAGAUGUUUUCAAUUGGAAGUGCAAUUCUUCAU	...........(((.((((.(((((.((((.((........)).)))).))))).)))))))...(((((((((((((.....)))).)))..)))))).	SAUSA300_2642	Membrane protein. No homology, DUF3147
SAUSA300_2645	gidA	CGUUAUAGGUGCGGGACAUGCAGGUGUAGAAGCAGGUUUAGCAUCUGCAAGACGUGGUGCUAAAACAUUAAUGCUAACAAUAAAUUUAGAUAAUAUUGCA	..(((((..((((.....))))..)))))..((((.(((((((((.((.....))))))))))).........((((........))))......)))).	SAUSA300_2645	Glucose inhibited division protein
